# Supplementary material for: Uncovering a causal connection between the Lachnoclostridium genus in fecal microbiota and non-alcoholic fatty liver disease: a two-sample Mendelian randomization analysis
Source: Front Microbiol. 2023 Dec 12;14:1276790. doi: 10.3389/fmicb.2023.1276790 (PMC10773585; doi:10.3389/fmicb.2023.1276790)
Supplement: Supplementary file 1 [file Data_Sheet_1.xlsx]

## Sheet: Supplement Table 1
Supplement Table 1. The detailed information of analyzed taxa
genera	families	orders	classes	phyla
Clostridiuminnocuumgroup	Acidaminococcaceae	Actinomycetales	Actinobacteria	Actinobacteria
Eubacteriumbrachygroup	Actinomycetaceae	Bacillales	Alphaproteobacteria	Bacteroidetes
Eubacteriumcoprostanoligenesgroup	Alcaligenaceae	Bacteroidales	Bacilli	Cyanobacteria
Eubacteriumeligensgroup	Bacteroidaceae	Bifidobacteriales	Bacteroidia	Euryarchaeota
Eubacteriumfissicatenagroup	BacteroidalesS24.7	Burkholderiales	Betaproteobacteria	Firmicutes
Eubacteriumhalliigroup	Bifidobacteriaceae	Clostridiales	Clostridia	Lentisphaerae
Eubacteriumnodatumgroup	Christensenellaceae	Coriobacteriales	Coriobacteriia	Proteobacteria
Eubacteriumoxidoreducensgroup	Clostridiaceae1	Desulfovibrionales	Deltaproteobacteria	Tenericutes
Eubacteriumrectalegroup	ClostridialesvadinBB60group	Enterobacteriales	Erysipelotrichia	Verrucomicrobia
Eubacteriumruminantiumgroup	Coriobacteriaceae	Erysipelotrichales	Gammaproteobacteria
Eubacteriumventriosumgroup	Defluviitaleaceae	Gastranaerophilales	Lentisphaeria
Eubacteriumxylanophilumgroup	Desulfovibrionaceae	Lactobacillales	Melainabacteria
Ruminococcusgauvreauiigroup	Enterobacteriaceae	Methanobacteriales	Methanobacteria
Ruminococcusgnavusgroup	Erysipelotrichaceae	MollicutesRF9	Mollicutes
Ruminococcustorquesgroup	FamilyXI	NB1n	Negativicutes
Actinomyces	FamilyXIII	Pasteurellales	Verrucomicrobiae
Adlercreutzia	Lachnospiraceae	Rhodospirillales
Akkermansia	Lactobacillaceae	Selenomonadales
Alistipes	Methanobacteriaceae	Verrucomicrobiales
Allisonella	Oxalobacteraceae	Victivallales
Alloprevotella	Pasteurellaceae
Anaerofilum	Peptococcaceae
Anaerostipes	Peptostreptococcaceae
Anaerotruncus	Porphyromonadaceae
Bacteroides	Prevotellaceae
Barnesiella	Rhodospirillaceae
Bifidobacterium	Rikenellaceae
Bilophila	Ruminococcaceae
Blautia	Streptococcaceae
Butyricicoccus	Veillonellaceae
Butyricimonas	Verrucomicrobiaceae
Butyrivibrio	Victivallaceae
CandidatusSoleaferrea
Catenibacterium
ChristensenellaceaeR.7group
genus.Clostridiumsensustricto1.txt
Collinsella
Coprobacter
Coprococcus1
Coprococcus2
Coprococcus3
DefluviitaleaceaeUCG011
Desulfovibrio
Dialister
Dorea
Eggerthella
Eisenbergiella
Enterorhabdus
Erysipelatoclostridium
ErysipelotrichaceaeUCG003
Escherichia.Shigella
Faecalibacterium
FamilyXIIIAD3011group
FamilyXIIIUCG001
Flavonifractor
Fusicatenibacter
Gordonibacter
Haemophilus
Holdemanella
Holdemania
Howardella
Hungatella
Intestinibacter
Intestinimonas
Lachnoclostridium
Lachnospira
LachnospiraceaeFCS020group
LachnospiraceaeNC2004group
LachnospiraceaeND3007group
LachnospiraceaeNK4A136group
LachnospiraceaeUCG001
LachnospiraceaeUCG004
LachnospiraceaeUCG008
LachnospiraceaeUCG010
Lactobacillus
Lactococcus
Marvinbryantia
Methanobrevibacter
Odoribacter
Olsenella
Oscillibacter
Oscillospira
Oxalobacter
Parabacteroides
Paraprevotella
Parasutterella
Peptococcus
Phascolarctobacterium
Prevotella7
Prevotella9
RikenellaceaeRC9gutgroup
Romboutsia
Roseburia
Ruminiclostridium5
Ruminiclostridium6
Ruminiclostridium9
RuminococcaceaeNK4A214group
RuminococcaceaeUCG002
RuminococcaceaeUCG003
RuminococcaceaeUCG004
RuminococcaceaeUCG005
RuminococcaceaeUCG009
RuminococcaceaeUCG010
RuminococcaceaeUCG011
RuminococcaceaeUCG013
RuminococcaceaeUCG014
Ruminococcus1
Ruminococcus2
Sellimonas
Senegalimassilia
Slackia
Streptococcus
Subdoligranulum
Sutterella
Terrisporobacter
Turicibacter
Tyzzerella3
Veillonella
Victivallis

## Sheet: Supplement Table 2
Supplement Table 2. genetic instrumental variables for gut microbiota traits with NAFLD
Taxa	Exposure	SNP	Effect_allele	Other_allele	Beta	Se	Samplesize	P-val	F	R^2
class	Actinobacteria	rs11655079	T	C	-0.0560674	0.0124286	16309	6.44686e-06	20.3482	0.00124627
class	Actinobacteria	rs11745923	G	T	0.0563759	0.0115529	16312	1.06194e-06	23.8095	0.00145768
class	Actinobacteria	rs12049045	A	G	0.0510452	0.0114325	16311	8.00969e-06	19.9331	0.00122072
class	Actinobacteria	rs134366	G	A	0.111877	0.023501	14302	1.93106e-06	22.6593	0.00158206
class	Actinobacteria	rs1376754	G	A	0.0509242	0.0112503	16182	5.9976e-06	20.4864	0.00126456
class	Actinobacteria	rs1424128	G	A	0.0532952	0.0120224	16182	9.29344e-06	19.649	0.00121293
class	Actinobacteria	rs1515761	T	C	0.0762317	0.0169884	15525	7.21379e-06	20.1331	0.0012953
class	Actinobacteria	rs182549	C	T	0.111489	0.012066	16313	2.46551e-20	85.3667	0.00520644
class	Actinobacteria	rs319900	C	A	0.0677433	0.0152103	15531	8.4371e-06	19.8336	0.00127557
class	Actinobacteria	rs4945008	A	G	0.0540741	0.0121393	16313	8.41098e-06	19.8397	0.00121486
class	Actinobacteria	rs6660520	A	G	0.0711483	0.0134495	16308	1.22306e-07	27.9808	0.00171304
class	Actinobacteria	rs6893855	C	A	-0.0771441	0.0173568	16312	8.80558e-06	19.752	0.00120957
class	Actinobacteria	rs7322849	T	C	0.0944467	0.0192976	16313	9.86966e-07	23.9504	0.00146621
class	Actinobacteria	rs80083040	T	G	0.155784	0.0348017	8003	7.59363e-06	20.0325	0.0024975
class	Actinobacteria	rs8047955	A	G	0.0575815	0.0116762	16306	8.15902e-07	24.317	0.00148925
class	Actinobacteria	rs961091	G	A	0.0501255	0.011255	16311	8.443e-06	19.8324	0.00121456
class	Alphaproteobacteria	rs140912403	C	T	-0.160677	0.0317708	8520	4.25031e-07	25.5712	0.00299303
class	Alphaproteobacteria	rs3112300	T	C	-0.108376	0.0225649	9596	1.56407e-06	23.0628	0.00239811
class	Alphaproteobacteria	rs34569731	A	G	0.0705145	0.0157564	9115	7.6305e-06	20.0239	0.00219247
class	Alphaproteobacteria	rs4784703	G	A	0.0772078	0.0173732	9596	8.82685e-06	19.7457	0.00205391
class	Alphaproteobacteria	rs62285697	C	T	0.0805256	0.0180912	9115	8.54317e-06	19.8079	0.00216888
class	Alphaproteobacteria	rs76784716	A	G	0.133271	0.0267738	9593	6.43499e-07	24.7722	0.0025762
class	Alphaproteobacteria	rs7960664	G	A	0.0969489	0.0215149	9596	6.60182e-06	20.301	0.00211155
class	Alphaproteobacteria	rs9813022	A	G	-0.0751277	0.0153867	9593	1.04667e-06	23.8353	0.00247902
class	Bacilli	rs11110282	A	G	-0.101189	0.0217379	16026	3.24019e-06	21.6661	0.00135028
class	Bacilli	rs11730038	G	A	-0.0630747	0.0128717	17377	9.57165e-07	24.0097	0.00137994
class	Bacilli	rs12797734	T	C	0.0572158	0.0126793	16902	6.40571e-06	20.3606	0.00120332
class	Bacilli	rs28564647	T	G	-0.0613034	0.0137579	17368	8.35522e-06	19.8525	0.00114188
class	Bacilli	rs2952251	A	G	-0.0598868	0.0123903	17360	1.3424e-06	23.3588	0.0013439
class	Bacilli	rs34989881	A	G	0.111056	0.0246039	12966	6.36907e-06	20.3708	0.00156887
class	Bacilli	rs35344081	G	A	0.0619529	0.0127066	17374	1.08462e-06	23.769	0.00136637
class	Bacilli	rs4028634	T	C	0.0520614	0.0109842	17377	2.14056e-06	22.462	0.00129111
class	Bacilli	rs4459992	T	C	0.0535854	0.0116362	17362	4.12332e-06	21.2042	0.00121995
class	Bacilli	rs57872228	C	T	-0.0714773	0.0146647	17375	1.093e-06	23.7542	0.00136544
class	Bacilli	rs694949	A	G	-0.081146	0.0180042	16600	6.57345e-06	20.3111	0.00122221
class	Bacilli	rs77558518	A	G	-0.107255	0.0222879	15836	1.49242e-06	23.1548	0.00146021
class	Bacilli	rs78938557	T	C	0.108007	0.0232858	15226	3.51224e-06	21.5113	0.001411
class	Bacilli	rs8029995	T	C	0.0801003	0.0176019	16492	5.34764e-06	20.706	0.0012541
class	Bacilli	rs9581006	C	T	0.225309	0.0467697	4253	1.4543e-06	23.1966	0.00542712
class	Bacteroidia	rs111845179	T	C	0.102648	0.0213843	16393	1.58545e-06	23.0386	0.00140359
class	Bacteroidia	rs12938514	A	G	-0.199979	0.0416024	3350	1.53276e-06	23.0926	0.0068502
class	Bacteroidia	rs13291434	T	C	0.0694656	0.0149789	17400	3.52569e-06	21.5044	0.0012345
class	Bacteroidia	rs1505366	T	G	-0.107337	0.0241244	11853	8.61467e-06	19.793	0.00166737
class	Bacteroidia	rs17343978	A	C	-0.0552057	0.0120278	18334	4.43558e-06	21.0645	0.00114773
class	Bacteroidia	rs2032750	T	C	-0.0508393	0.0106807	17853	1.93683e-06	22.6542	0.00126746
class	Bacteroidia	rs4916508	G	A	-0.0466729	0.0105312	18324	9.34266e-06	19.6392	0.00107074
class	Bacteroidia	rs55773148	G	A	-0.121514	0.0236759	11349	2.8611e-07	26.3366	0.00231565
class	Bacteroidia	rs62575403	C	T	0.140055	0.0311128	9668	6.74706e-06	20.2595	0.00209157
class	Bacteroidia	rs6586324	T	C	0.0468251	0.0105442	18331	8.96093e-06	19.7189	0.00107467
class	Bacteroidia	rs72706335	T	C	-0.22241	0.0493458	3819	6.56994e-06	20.3039	0.00529119
class	Bacteroidia	rs73846128	A	G	-0.0648523	0.013349	18334	1.18451e-06	23.5996	0.00128569
class	Bacteroidia	rs929878	C	T	-0.0548532	0.012153	18334	6.37455e-06	20.3701	0.00110994
class	Betaproteobacteria	rs11128180	A	G	0.0592944	0.0128769	17151	4.13054e-06	21.2008	0.00123475
class	Betaproteobacteria	rs1511453	A	G	0.0923492	0.0199158	17085	3.53541e-06	21.499	0.00125692
class	Betaproteobacteria	rs1928341	A	G	0.0525581	0.0110408	17150	1.93249e-06	22.6584	0.0013196
class	Betaproteobacteria	rs2321387	G	A	-0.0494596	0.0109424	17149	6.18402e-06	20.428	0.00118993
class	Betaproteobacteria	rs2613606	C	T	-0.0513106	0.0109091	17146	2.55782e-06	22.12	0.00128859
class	Betaproteobacteria	rs320161	A	G	0.0572286	0.01262	17035	5.7668e-06	20.5617	0.00120571
class	Betaproteobacteria	rs4033856	C	T	0.0832423	0.0167237	15945	6.44076e-07	24.7725	0.00155141
class	Betaproteobacteria	rs56386628	C	T	-0.0622252	0.0135688	17147	4.52006e-06	21.0281	0.00122499
class	Betaproteobacteria	rs6087811	T	G	-0.0978177	0.0198522	16184	8.3374e-07	24.2753	0.00149789
class	Betaproteobacteria	rs62395635	T	C	0.109741	0.0236	15108	3.31881e-06	21.62	0.00142917
class	Betaproteobacteria	rs9964679	A	G	0.052911	0.0114866	17151	4.09838e-06	21.2158	0.00123562
class	Clostridia	rs10774377	A	G	0.052659	0.0113858	18330	3.74674e-06	21.3879	0.00116559
class	Clostridia	rs13105690	T	C	-0.0529097	0.011818	18340	7.56812e-06	20.0418	0.00109172
class	Clostridia	rs13179700	T	C	0.0511937	0.0109569	18338	2.97858e-06	21.8279	0.00118903
class	Clostridia	rs2009919	T	C	0.0470477	0.0106329	17859	9.656e-06	19.5761	0.00109507
class	Clostridia	rs2273429	A	G	-0.0724037	0.0153105	18337	2.25599e-06	22.3612	0.00121811
class	Clostridia	rs6126494	G	T	-0.0969353	0.0211699	17405	4.67378e-06	20.9641	0.00120318
class	Clostridia	rs6814436	T	C	0.0739995	0.0150815	18336	9.26524e-07	24.0724	0.00131127
class	Clostridia	rs6815608	T	C	0.103803	0.0210883	16731	8.55279e-07	24.2263	0.00144607
class	Clostridia	rs7240828	T	C	-0.0511203	0.0114296	17859	7.72638e-06	20.0022	0.00111888
class	Clostridia	rs72738886	T	C	0.086617	0.0190393	16934	5.38028e-06	20.6945	0.00122072
class	Clostridia	rs72915163	T	C	-0.0581025	0.0120557	18317	1.43928e-06	23.2249	0.00126648
class	Clostridia	rs76767978	G	A	0.0698882	0.0156319	18329	7.78988e-06	19.9866	0.00108937
class	Coriobacteriia	rs11073596	T	G	0.0510212	0.0114339	17527	8.10966e-06	19.9096	0.00113478
class	Coriobacteriia	rs11250875	T	C	0.06075	0.0130939	17690	3.49139e-06	21.5232	0.00121534
class	Coriobacteriia	rs12974142	G	A	0.0789796	0.0177205	17413	8.3127e-06	19.8623	0.00113949
class	Coriobacteriia	rs13307134	C	T	0.0565686	0.0126265	17527	7.45877e-06	20.0695	0.00114388
class	Coriobacteriia	rs1397793	G	A	-0.0498855	0.0112446	17527	9.14851e-06	19.6792	0.00112166
class	Coriobacteriia	rs1816223	A	G	-0.0586265	0.0129006	17688	5.50697e-06	20.65	0.00116623
class	Coriobacteriia	rs240104	T	C	-0.0603429	0.0126849	17577	1.96432e-06	22.6271	0.0012858
class	Coriobacteriia	rs2442778	G	A	-0.116408	0.0258545	13472	6.71785e-06	20.2689	0.00150249
class	Coriobacteriia	rs3025411	A	G	0.0926543	0.0209468	15671	9.71963e-06	19.5632	0.00124698
class	Coriobacteriia	rs34739816	G	T	0.0965017	0.0207666	16593	3.36847e-06	21.5917	0.00129972
class	Coriobacteriia	rs67075313	C	T	0.0638621	0.0142439	16822	7.34337e-06	20.0992	0.00119354
class	Coriobacteriia	rs719099	A	G	0.0778402	0.0155815	17687	5.86301e-07	24.954	0.00140904
class	Coriobacteriia	rs74236219	G	A	-0.104632	0.0234423	14752	8.06787e-06	19.919	0.00134862
class	Coriobacteriia	rs8010111	G	A	-0.103377	0.0229286	15996	6.52454e-06	20.3253	0.00126919
class	Deltaproteobacteria	rs112381107	C	T	0.206594	0.0456908	4457	6.13829e-06	20.4354	0.00456613
class	Deltaproteobacteria	rs11599763	T	C	-0.0544219	0.0117397	15168	3.55681e-06	21.4872	0.00141479
class	Deltaproteobacteria	rs17084793	G	A	-0.0710762	0.015953	15164	8.37583e-06	19.8475	0.00130732
class	Deltaproteobacteria	rs17791387	A	G	-0.0735881	0.0154246	15071	1.83476e-06	22.7577	0.00150796
class	Deltaproteobacteria	rs2838334	G	A	0.0561722	0.0124124	15168	6.02556e-06	20.4774	0.00134839
class	Deltaproteobacteria	rs3935584	C	T	-0.0523485	0.011566	15166	6.00971e-06	20.4824	0.0013489
class	Deltaproteobacteria	rs4506934	C	T	-0.0936514	0.02012	15061	3.24559e-06	21.6627	0.00143646
class	Deltaproteobacteria	rs55744759	A	G	-0.0779693	0.0170738	15168	4.95709e-06	20.851	0.00137297
class	Deltaproteobacteria	rs6058181	C	T	0.0825716	0.0165958	15100	6.50983e-07	24.7518	0.00163672
class	Deltaproteobacteria	rs62020470	A	G	-0.0585411	0.0129358	15168	6.02539e-06	20.4774	0.0013484
class	Deltaproteobacteria	rs7936267	A	G	-0.0560975	0.0123206	15162	5.28528e-06	20.7283	0.00136543
class	Deltaproteobacteria	rs9928243	C	A	-0.0538457	0.0117718	15167	4.78201e-06	20.9199	0.00137759
class	Erysipelotrichia	rs10781552	C	T	-0.0552212	0.0116074	17789	1.96096e-06	22.6304	0.00127068
class	Erysipelotrichia	rs17530232	A	G	0.10305	0.0224648	16622	4.49263e-06	21.0397	0.00126433
class	Erysipelotrichia	rs1884466	C	T	-0.0475363	0.0106939	18205	8.78103e-06	19.7576	0.00108423
class	Erysipelotrichia	rs2300774	G	A	0.0524152	0.0106784	18216	9.17592e-07	24.0911	0.00132092
class	Erysipelotrichia	rs290833	T	G	-0.0497374	0.0111376	17789	7.9808e-06	19.9402	0.0011198
class	Erysipelotrichia	rs35161940	T	C	-0.0806041	0.0167641	18213	1.52343e-06	23.1157	0.00126771
class	Erysipelotrichia	rs4078432	C	T	-0.0608929	0.0133764	17789	5.30679e-06	20.7209	0.00116359
class	Erysipelotrichia	rs62504403	C	T	0.0681159	0.0127883	16981	1.00175e-07	28.3673	0.00166794
class	Erysipelotrichia	rs62535711	T	C	0.102312	0.0230364	15172	8.94059e-06	19.7228	0.00129843
class	Erysipelotrichia	rs7234058	T	C	-0.0945759	0.0194091	16874	1.10047e-06	23.741	0.00140515
class	Erysipelotrichia	rs8003149	C	T	0.0538798	0.0116888	18213	4.03592e-06	21.2454	0.00116526
class	Erysipelotrichia	rs921306	T	C	0.0493866	0.0109127	17789	6.02189e-06	20.4789	0.00115002
class	Gammaproteobacteria	rs11181912	G	A	-0.0579153	0.0118796	16017	1.08714e-06	23.7643	0.00148168
class	Gammaproteobacteria	rs12404135	A	G	-0.0788843	0.0172415	15231	4.75642e-06	20.9302	0.00137248
class	Gammaproteobacteria	rs34720810	G	A	0.0871351	0.019598	15539	8.74346e-06	19.7655	0.00127054
class	Gammaproteobacteria	rs6706173	A	C	0.074251	0.0146392	16020	3.93547e-07	25.7225	0.00160328
class	Gammaproteobacteria	rs75101789	C	T	0.0729012	0.0163003	16024	7.73476e-06	19.9998	0.00124672
class	Gammaproteobacteria	rs79795896	A	G	-0.15921	0.0351373	7577	5.86832e-06	20.5253	0.00270228
class	Gammaproteobacteria	rs9494710	C	T	-0.0549673	0.0120924	15650	5.47778e-06	20.6599	0.00131855
class	Lentisphaeria	rs1002941	G	A	0.105025	0.0233484	4734	6.85439e-06	20.2249	0.00425588
class	Lentisphaeria	rs10762627	A	G	-0.148617	0.0320252	4734	3.47377e-06	21.5262	0.00452847
class	Lentisphaeria	rs11613572	G	T	-0.160035	0.0361368	4235	9.48511e-06	19.6031	0.00460968
class	Lentisphaeria	rs11770843	C	T	0.109431	0.0234879	4705	3.17698e-06	21.6974	0.00459233
class	Lentisphaeria	rs2031282	A	G	0.122369	0.0270329	4734	5.99274e-06	20.4819	0.00430972
class	Lentisphaeria	rs2825714	A	G	-0.13741	0.0289246	4734	2.02778e-06	22.559	0.00474471
class	Lentisphaeria	rs28437246	G	A	-0.201446	0.0452919	3992	8.67863e-06	19.7723	0.00493103
class	Lentisphaeria	rs4622594	C	T	-0.12616	0.028209	4346	7.73727e-06	19.9925	0.00458124
class	Lentisphaeria	rs62570196	C	T	-0.21635	0.0439866	3712	8.71847e-07	24.1792	0.00647509
class	Lentisphaeria	rs72640280	A	G	0.220207	0.0486196	3816	5.92141e-06	20.5027	0.0053469
class	Melainabacteria	rs10738747	G	A	0.0814624	0.0184409	5884	9.98586e-06	19.5075	0.00330551
class	Melainabacteria	rs11150282	T	C	0.0989487	0.0196972	5873	5.07376e-07	25.227	0.0042785
class	Melainabacteria	rs113884518	T	C	-0.205352	0.0454982	4442	6.37947e-06	20.3617	0.00456503
class	Melainabacteria	rs28678345	T	C	0.214848	0.0470878	4323	5.04954e-06	20.8088	0.00479265
class	Melainabacteria	rs367480	G	A	-0.083758	0.0185796	5887	6.54217e-06	20.3157	0.00344025
class	Melainabacteria	rs4129395	G	A	0.0896187	0.0185106	5887	1.28873e-06	23.432	0.00396586
class	Melainabacteria	rs789069	A	C	-0.103539	0.0234287	5879	9.90038e-06	19.5239	0.00331109
class	Melainabacteria	rs79790072	T	C	0.226722	0.0487841	4107	3.36052e-06	21.5883	0.00523152
class	Melainabacteria	rs9864379	T	C	-0.159735	0.0292553	5777	4.76077e-08	29.8015	0.00513394
class	Methanobacteria	rs10202904	T	G	-0.121754	0.0235357	3695	2.30182e-07	26.747	0.00719054
class	Methanobacteria	rs10424197	G	A	-0.111274	0.0247517	3698	6.9367e-06	20.1997	0.00543558
class	Methanobacteria	rs4257531	G	A	0.164498	0.0364959	3162	6.56556e-06	20.303	0.00638397
class	Methanobacteria	rs56131665	G	A	0.178661	0.039298	3572	5.45921e-06	20.6574	0.00575311
class	Methanobacteria	rs62241835	G	T	-0.203385	0.0417931	3383	1.13601e-06	23.6687	0.00695183
class	Methanobacteria	rs6508769	T	C	0.153519	0.0344519	3319	8.34848e-06	19.8444	0.00594705
class	Methanobacteria	rs73068003	G	T	-0.15814	0.0351803	3692	6.95248e-06	20.1953	0.0054432
class	Methanobacteria	rs73457410	A	G	0.21534	0.0436695	3498	8.17584e-07	24.3021	0.0069034
class	Methanobacteria	rs75208022	C	T	-0.227245	0.048763	3203	3.15922e-06	21.7038	0.00673465
class	Methanobacteria	rs894996	C	A	0.216999	0.0449076	3582	1.35081e-06	23.3364	0.00647634
class	Mollicutes	rs10108398	G	A	0.0769142	0.0153953	10932	5.8543e-07	24.9551	0.00227797
class	Mollicutes	rs2464826	A	C	0.0944239	0.0211806	10998	8.27141e-06	19.8705	0.0018038
class	Mollicutes	rs3768491	A	G	-0.0681052	0.0149061	11002	4.90185e-06	20.8715	0.00189381
class	Mollicutes	rs4885016	T	C	-0.0819606	0.0181628	11388	6.40508e-06	20.3596	0.00178493
class	Mollicutes	rs515984	T	C	-0.0809789	0.0182017	11392	8.6285e-06	19.7898	0.00173446
class	Mollicutes	rs6043847	T	C	-0.114937	0.0248606	11130	3.77745e-06	21.3707	0.00191677
class	Mollicutes	rs72901605	T	C	-0.0841852	0.0178119	10526	2.286e-06	22.3341	0.00211771
class	Mollicutes	rs74603314	T	C	0.221639	0.0462918	4499	1.68555e-06	22.9136	0.00506947
class	Mollicutes	rs78169027	A	G	-0.108283	0.0237289	10542	5.03478e-06	20.8201	0.00197144
class	Negativicutes	rs10179494	G	A	-0.0991012	0.0218041	13510	5.49151e-06	20.6547	0.00152673
class	Negativicutes	rs112562568	A	G	0.0872772	0.0197405	16541	9.81388e-06	19.5449	0.00118035
class	Negativicutes	rs1135612	G	A	0.0529785	0.0119177	18164	8.77389e-06	19.7592	0.00108676
class	Negativicutes	rs13086907	G	A	0.0625312	0.0131735	18163	2.06721e-06	22.5291	0.00123898
class	Negativicutes	rs1643968	T	C	-0.0565284	0.0112298	18170	4.80887e-07	25.3362	0.00139261
class	Negativicutes	rs1649999	A	G	0.0748989	0.0166458	18036	6.809e-06	20.2439	0.00112128
class	Negativicutes	rs2834062	A	G	0.0489057	0.0108842	18171	7.01313e-06	20.1874	0.00110986
class	Negativicutes	rs4722181	T	G	0.0501306	0.0105798	18163	2.15486e-06	22.4493	0.0012346
class	Negativicutes	rs60274479	T	C	-0.0659623	0.0134137	17610	8.76408e-07	24.1794	0.00137132
class	Negativicutes	rs61249479	A	C	0.0777075	0.0168628	18165	4.06137e-06	21.2333	0.00116768
class	Negativicutes	rs62081276	A	G	0.0948738	0.0208878	15910	5.57045e-06	20.6278	0.00129501
class	Negativicutes	rs71405394	G	A	-0.114178	0.02405	13861	2.05919e-06	22.5358	0.00162343
class	Negativicutes	rs73232831	G	A	-0.151829	0.0314932	9382	1.42835e-06	23.2372	0.00247119
class	Negativicutes	rs9423647	A	G	-0.047817	0.0105282	18164	5.57748e-06	20.6257	0.00113436
class	Verrucomicrobiae	rs117107102	A	G	0.204683	0.0431573	4975	2.10865e-06	22.4844	0.00450094
class	Verrucomicrobiae	rs11729256	T	C	0.0749798	0.0150177	11861	5.95195e-07	24.9235	0.00209725
class	Verrucomicrobiae	rs12908520	G	A	0.0618926	0.0130946	11863	2.28353e-06	22.3366	0.00187966
class	Verrucomicrobiae	rs2602429	C	T	0.0746844	0.0156194	11690	1.73987e-06	22.8589	0.00195194
class	Verrucomicrobiae	rs4242783	G	A	0.0689292	0.0147693	11690	3.05538e-06	21.7777	0.00185979
class	Verrucomicrobiae	rs4936098	A	G	0.0648843	0.0135928	11858	1.81119e-06	22.7817	0.00191785
class	Verrucomicrobiae	rs61779207	G	A	-0.0758309	0.0167762	11591	6.1794e-06	20.4283	0.00175963
class	Verrucomicrobiae	rs7100838	G	A	0.0767688	0.0172714	11865	8.7952e-06	19.7534	0.00166236
class	Verrucomicrobiae	rs72999540	T	C	-0.126896	0.028408	10250	7.93595e-06	19.9493	0.00194288
class	Verrucomicrobiae	rs74542928	T	C	0.112164	0.0236422	11216	2.09314e-06	22.5036	0.00200272
class	Verrucomicrobiae	rs9349825	A	G	-0.0704036	0.0147128	11858	1.70821e-06	22.8942	0.0019273
family	Acidaminococcaceae	rs17603354	C	A	0.064367	0.01457	12528	9.97272e-06	19.5135	0.00155542
family	Acidaminococcaceae	rs262812	T	C	-0.065675	0.0142257	12099	3.89968e-06	21.31	0.0017585
family	Acidaminococcaceae	rs2933324	A	G	-0.0662557	0.0140257	12525	2.3137e-06	22.3116	0.00177848
family	Acidaminococcaceae	rs6589457	A	G	0.165911	0.0349516	7386	2.06581e-06	22.5267	0.00304147
family	Acidaminococcaceae	rs6923842	T	C	-0.0796106	0.0169192	11904	2.53457e-06	22.1364	0.00185644
family	Acidaminococcaceae	rs74540770	G	A	-0.108969	0.0243533	10606	7.65843e-06	20.0175	0.00188418
family	Acidaminococcaceae	rs78702810	T	C	-0.143755	0.0323244	7992	8.69686e-06	19.7733	0.00246864
family	Acidaminococcaceae	rs7980222	T	G	-0.112091	0.0241457	11857	3.44559e-06	21.5473	0.00181427
family	Acidaminococcaceae	rs8033335	C	T	0.0624883	0.014133	12528	9.80444e-06	19.546	0.00155801
family	Actinomycetaceae	rs288829	C	T	0.076471	0.0171144	7642	7.8869e-06	19.9599	0.00260574
family	Actinomycetaceae	rs2889192	G	T	0.0887537	0.0195009	7710	5.33223e-06	20.7087	0.00267945
family	Actinomycetaceae	rs34583783	G	T	0.123756	0.026427	7710	2.828e-06	21.9242	0.00283627
family	Actinomycetaceae	rs35011108	A	G	0.241826	0.0503796	3630	1.58599e-06	23.0281	0.00630729
family	Actinomycetaceae	rs4073240	G	A	0.0747546	0.0164684	7710	5.64447e-06	20.5998	0.0026654
family	Actinomycetaceae	rs58484246	T	C	0.0761407	0.0169007	7710	6.63143e-06	20.2915	0.00262561
family	Alcaligenaceae	rs112135816	T	G	-0.0775052	0.0171554	15545	6.24735e-06	20.4083	0.0013113
family	Alcaligenaceae	rs1153990	A	G	-0.058727	0.0128306	16808	4.71434e-06	20.9475	0.00124488
family	Alcaligenaceae	rs1326854	C	T	0.0548008	0.0123448	16810	9.02941e-06	19.7041	0.00117093
family	Alcaligenaceae	rs147968	C	T	0.0489475	0.0110321	16810	9.12925e-06	19.6831	0.00116969
family	Alcaligenaceae	rs28480294	T	C	-0.0516967	0.0115503	16377	7.61346e-06	20.0301	0.00122172
family	Alcaligenaceae	rs35716880	T	C	-0.0938919	0.0212316	16697	9.76672e-06	19.5542	0.00116989
family	Alcaligenaceae	rs4033856	C	T	0.081834	0.0168931	15623	1.27108e-06	23.4635	0.0014998
family	Alcaligenaceae	rs62191117	A	G	0.0684302	0.0133636	16688	3.04497e-07	26.2178	0.00156878
family	Alcaligenaceae	rs62395635	T	C	0.110583	0.0238514	14802	3.54666e-06	21.4926	0.00145009
family	Alcaligenaceae	rs6969323	A	C	-0.0593564	0.0129137	16810	4.29839e-06	21.1244	0.00125523
family	Alcaligenaceae	rs74776516	T	G	-0.0944052	0.0213287	14502	9.59014e-06	19.5887	0.00134912
family	Alcaligenaceae	rs7638039	T	C	0.0603335	0.0127779	16791	2.33868e-06	22.2919	0.00132601
family	Alcaligenaceae	rs9537886	A	C	-0.0570888	0.0110683	16807	2.4975e-07	26.6007	0.0015804
family	Alcaligenaceae	rs9964679	A	G	0.0537051	0.0116008	16810	3.6668e-06	21.429	0.00127331
family	Bacteroidaceae	rs11585893	A	G	-0.0740746	0.0147633	17821	5.2356e-07	25.1722	0.00141067
family	Bacteroidaceae	rs13207588	A	G	-0.059205	0.0131195	17707	6.39901e-06	20.3627	0.00114879
family	Bacteroidaceae	rs1340391	T	C	-0.0592004	0.0132244	18302	7.58422e-06	20.0377	0.00109376
family	Bacteroidaceae	rs17619981	T	G	0.0880978	0.0187002	15801	2.46434e-06	22.1913	0.00140263
family	Bacteroidaceae	rs2023437	T	C	-0.0782325	0.0167634	17484	3.05837e-06	21.7771	0.00124414
family	Bacteroidaceae	rs66474973	G	T	0.0812515	0.0164479	17405	7.81489e-07	24.4001	0.0014001
family	Bacteroidaceae	rs66710942	C	T	0.0488038	0.0107412	17821	5.53011e-06	20.642	0.00115709
family	Bacteroidaceae	rs6795673	C	T	0.0538565	0.0105251	18301	3.1052e-07	26.1803	0.00142865
family	Bacteroidaceae	rs9507307	C	T	0.0604456	0.0129128	18184	2.85389e-06	21.91	0.00120359
family	BacteroidalesS24.7	rs10872669	A	G	-0.123071	0.0275665	7368	8.02584e-06	19.9263	0.00269787
family	BacteroidalesS24.7	rs117439560	C	A	-0.17579	0.0395502	5764	8.80041e-06	19.7487	0.0034157
family	BacteroidalesS24.7	rs12748533	G	T	-0.0821108	0.0172701	7948	1.9892e-06	22.5998	0.0028361
family	BacteroidalesS24.7	rs17043770	G	A	-0.176886	0.0344092	5208	2.73797e-07	26.4161	0.00504854
family	BacteroidalesS24.7	rs61508842	T	C	0.122574	0.0272389	7576	6.79596e-06	20.2445	0.00266577
family	BacteroidalesS24.7	rs689695	C	A	0.0814578	0.0167057	7954	1.08229e-06	23.7699	0.00298027
family	BacteroidalesS24.7	rs738193	T	C	0.0847328	0.0165856	7778	3.24178e-07	26.0933	0.0033444
family	BacteroidalesS24.7	rs78609301	A	G	-0.0867065	0.0195709	7953	9.40632e-06	19.6234	0.00246197
family	BacteroidalesS24.7	rs941000	C	T	0.0850266	0.0163382	7778	1.94891e-07	27.0762	0.00346994
family	Bifidobacteriaceae	rs13020688	G	A	0.0584045	0.0122081	14795	1.71788e-06	22.8841	0.00154457
family	Bifidobacteriaceae	rs182549	C	T	0.11707	0.0126703	14915	2.47237e-20	85.3602	0.0056913
family	Bifidobacteriaceae	rs4957061	T	C	0.0569873	0.0116907	14795	1.09047e-06	23.7582	0.00160347
family	Bifidobacteriaceae	rs540489	T	G	-0.0632518	0.013817	14688	4.69794e-06	20.9538	0.00142475
family	Bifidobacteriaceae	rs55888705	A	G	0.053673	0.0120586	14914	8.54695e-06	19.8088	0.00132662
family	Bifidobacteriaceae	rs6899771	A	G	-0.0914312	0.0202604	14150	6.39735e-06	20.3626	0.00143719
family	Bifidobacteriaceae	rs7174549	C	T	0.0551726	0.0124655	14915	9.59801e-06	19.5872	0.00131171
family	Bifidobacteriaceae	rs7322849	T	C	0.110676	0.0200996	14915	3.66295e-08	30.3161	0.00202874
family	Bifidobacteriaceae	rs73797465	T	G	-0.0942612	0.0208421	14795	6.10764e-06	20.4514	0.0013806
family	Bifidobacteriaceae	rs7971116	G	A	0.0531552	0.0118904	14915	7.80609e-06	19.9821	0.00133812
family	Bifidobacteriaceae	rs857444	C	T	0.0553965	0.0120669	14914	4.41617e-06	21.0723	0.00141112
family	Christensenellaceae	rs117186816	G	A	-0.206476	0.0436362	4310	2.22595e-06	22.379	0.00516792
family	Christensenellaceae	rs12380890	A	G	-0.0503972	0.0111047	16846	5.66954e-06	20.5942	0.00122115
family	Christensenellaceae	rs12657403	A	G	0.078108	0.0171887	16245	5.5156e-06	20.6468	0.00126951
family	Christensenellaceae	rs3132675	A	G	-0.0848788	0.0191685	13614	9.50994e-06	19.6045	0.00143817
family	Christensenellaceae	rs4076564	G	A	-0.188623	0.039209	3730	1.50398e-06	23.1305	0.00616627
family	Christensenellaceae	rs5763231	C	T	-0.0682036	0.0149492	16183	5.05817e-06	20.8126	0.00128458
family	Christensenellaceae	rs62573205	G	A	-0.0654804	0.0133503	16838	9.35275e-07	24.0541	0.00142669
family	Christensenellaceae	rs7211194	C	T	0.0492094	0.0110916	16436	9.13822e-06	19.6812	0.00119616
family	Christensenellaceae	rs72706624	G	T	0.0882626	0.0197575	14869	7.92134e-06	19.9541	0.00134037
family	Christensenellaceae	rs73210928	T	C	0.096538	0.0216535	15791	8.26053e-06	19.8741	0.00125715
family	Christensenellaceae	rs892686	A	G	0.0506107	0.0109651	16847	3.91901e-06	21.3015	0.00126296
family	Clostridiaceae1	rs10875374	C	T	-0.0536759	0.0119436	14253	6.98574e-06	20.1943	0.00141504
family	Clostridiaceae1	rs12186080	G	A	0.0748236	0.016246	14244	4.11146e-06	21.2092	0.00148699
family	Clostridiaceae1	rs12295563	C	T	-0.0719168	0.0160335	14253	7.27753e-06	20.116	0.00140956
family	Clostridiaceae1	rs12341505	G	A	0.0814503	0.0179338	14250	5.57987e-06	20.6243	0.00144543
family	Clostridiaceae1	rs17394442	T	C	-0.155202	0.0347312	7648	7.87137e-06	19.9636	0.00260419
family	Clostridiaceae1	rs2795528	G	A	-0.180969	0.0390911	6411	3.66695e-06	21.4248	0.00333179
family	Clostridiaceae1	rs2817172	C	T	0.0563367	0.012392	13789	5.46223e-06	20.665	0.00149663
family	Clostridiaceae1	rs56188186	A	G	0.0967774	0.0217471	13218	8.58229e-06	19.8006	0.00149598
family	Clostridiaceae1	rs62397761	A	G	0.0615805	0.0136198	14248	6.14332e-06	20.4401	0.00143274
family	Clostridiaceae1	rs881532	A	G	-0.0533035	0.0119011	14250	7.50332e-06	20.0576	0.00140577
family	ClostridialesvadinBB60group	rs10517600	G	T	-0.0626993	0.0139364	10512	6.82891e-06	20.2367	0.00192177
family	ClostridialesvadinBB60group	rs10904722	C	T	-0.0672314	0.0147123	10512	4.88347e-06	20.8785	0.0019826
family	ClostridialesvadinBB60group	rs118104867	C	T	0.214464	0.0455098	4095	2.4472e-06	22.1966	0.00539382
family	ClostridialesvadinBB60group	rs13409132	A	G	-0.165419	0.0352154	5913	2.6358e-06	22.0575	0.00371773
family	ClostridialesvadinBB60group	rs17121075	G	A	0.0769254	0.0172234	10512	7.95673e-06	19.9444	0.00189407
family	ClostridialesvadinBB60group	rs2191834	G	T	0.0746375	0.0159136	10511	2.72982e-06	21.9935	0.00208845
family	ClostridialesvadinBB60group	rs28691777	C	T	0.137134	0.0266996	10199	2.80398e-07	26.375	0.00257988
family	ClostridialesvadinBB60group	rs55682560	C	T	-0.131519	0.0261319	9183	4.83085e-07	25.3247	0.00275079
family	ClostridialesvadinBB60group	rs6588624	G	A	-0.0662317	0.0138147	10512	1.63241e-06	22.981	0.00218181
family	ClostridialesvadinBB60group	rs66714985	A	C	0.116908	0.0252447	10512	3.63927e-06	21.442	0.00203599
family	ClostridialesvadinBB60group	rs7226487	A	G	-0.0643682	0.0138701	10505	3.47102e-06	21.5327	0.00204595
family	ClostridialesvadinBB60group	rs7254592	C	T	-0.066059	0.0149268	10129	9.621e-06	19.5814	0.00192985
family	ClostridialesvadinBB60group	rs7538034	T	G	-0.078598	0.0165982	10420	2.18706e-06	22.419	0.00214733
family	ClostridialesvadinBB60group	rs7725895	A	G	-0.116224	0.0240367	10512	1.32972e-06	23.3753	0.00221916
family	ClostridialesvadinBB60group	rs989682	A	G	0.070194	0.0155364	10129	6.24173e-06	20.4086	0.00201121
family	Coriobacteriaceae	rs11073596	T	G	0.0510212	0.0114339	17527	8.10966e-06	19.9096	0.00113478
family	Coriobacteriaceae	rs11250875	T	C	0.06075	0.0130939	17690	3.49139e-06	21.5232	0.00121534
family	Coriobacteriaceae	rs12974142	G	A	0.0789796	0.0177205	17413	8.3127e-06	19.8623	0.00113949
family	Coriobacteriaceae	rs13307134	C	T	0.0565686	0.0126265	17527	7.45877e-06	20.0695	0.00114388
family	Coriobacteriaceae	rs1397793	G	A	-0.0498855	0.0112446	17527	9.14851e-06	19.6792	0.00112166
family	Coriobacteriaceae	rs1816223	A	G	-0.0586265	0.0129006	17688	5.50697e-06	20.65	0.00116623
family	Coriobacteriaceae	rs240104	T	C	-0.0603429	0.0126849	17577	1.96432e-06	22.6271	0.0012858
family	Coriobacteriaceae	rs2442778	G	A	-0.116408	0.0258545	13472	6.71785e-06	20.2689	0.00150249
family	Coriobacteriaceae	rs3025411	A	G	0.0926543	0.0209468	15671	9.71963e-06	19.5632	0.00124698
family	Coriobacteriaceae	rs34739816	G	T	0.0965017	0.0207666	16593	3.36847e-06	21.5917	0.00129972
family	Coriobacteriaceae	rs67075313	C	T	0.0638621	0.0142439	16822	7.34337e-06	20.0992	0.00119354
family	Coriobacteriaceae	rs719099	A	G	0.0778402	0.0155815	17687	5.86301e-07	24.954	0.00140904
family	Coriobacteriaceae	rs74236219	G	A	-0.104632	0.0234423	14752	8.06787e-06	19.919	0.00134862
family	Coriobacteriaceae	rs8010111	G	A	-0.103377	0.0229286	15996	6.52454e-06	20.3253	0.00126919
family	Defluviitaleaceae	rs112893842	T	C	0.110761	0.0232545	8203	1.90728e-06	22.6807	0.00275798
family	Defluviitaleaceae	rs1582238	T	C	0.0801923	0.0167061	8002	1.58521e-06	23.036	0.00287123
family	Defluviitaleaceae	rs17051335	C	T	-0.134314	0.0292201	8031	4.29426e-06	21.1235	0.002624
family	Defluviitaleaceae	rs1908593	C	T	-0.070223	0.0156601	8203	7.31849e-06	20.1032	0.00244532
family	Defluviitaleaceae	rs2357086	T	C	-0.111566	0.0218162	8194	3.15555e-07	26.1457	0.00318146
family	Defluviitaleaceae	rs4344384	G	T	0.0708803	0.0156121	8200	5.62304e-06	20.6074	0.00250741
family	Defluviitaleaceae	rs4677103	A	G	0.0977203	0.0197033	8002	7.06382e-07	24.5915	0.00306452
family	Defluviitaleaceae	rs55658617	T	C	0.177314	0.0361845	6676	9.5696e-07	24.0056	0.003584
family	Defluviitaleaceae	rs9608282	T	G	0.139014	0.0299429	7736	3.44e-06	21.5485	0.00277846
family	Defluviitaleaceae	rs9725395	A	G	-0.138357	0.0295185	8031	2.77083e-06	21.9636	0.00272807
family	Desulfovibrionaceae	rs112381107	C	T	0.211435	0.0456962	4455	3.7103e-06	21.3994	0.00478262
family	Desulfovibrionaceae	rs11599763	T	C	-0.0555931	0.0117493	15142	2.22769e-06	22.385	0.00147635
family	Desulfovibrionaceae	rs17791387	A	G	-0.0729251	0.0154381	15045	2.31567e-06	22.3106	0.00148092
family	Desulfovibrionaceae	rs186073	T	C	0.0525745	0.0118552	14839	9.21857e-06	19.6642	0.0013236
family	Desulfovibrionaceae	rs2692012	A	G	0.114231	0.0253568	13080	6.63952e-06	20.2913	0.00154915
family	Desulfovibrionaceae	rs2838334	G	A	0.0571419	0.012423	15142	4.23118e-06	21.1544	0.0013953
family	Desulfovibrionaceae	rs3935584	C	T	-0.0525838	0.0115757	15140	5.55674e-06	20.6324	0.0013611
family	Desulfovibrionaceae	rs4506934	C	T	-0.0943381	0.020138	15035	2.80533e-06	21.9424	0.00145749
family	Desulfovibrionaceae	rs58601575	G	T	0.0767826	0.0170937	15141	7.06014e-06	20.1742	0.00133082
family	Desulfovibrionaceae	rs6058181	C	T	0.0834742	0.0166111	15074	5.02875e-07	25.2494	0.00167245
family	Desulfovibrionaceae	rs72647048	T	C	-0.0770089	0.017089	15142	6.59578e-06	20.3043	0.00133931
family	Desulfovibrionaceae	rs75756239	T	C	0.115266	0.0260836	13227	9.91174e-06	19.5254	0.00147422
family	Desulfovibrionaceae	rs7936267	A	G	-0.0557331	0.0123311	15136	6.19194e-06	20.4252	0.00134781
family	Desulfovibrionaceae	rs9928243	C	A	-0.0541732	0.0117819	15141	4.26549e-06	21.1389	0.00139437
family	Enterobacteriaceae	rs35673018	G	A	0.0899642	0.0202934	13326	9.28585e-06	19.65	0.00147261
family	Enterobacteriaceae	rs504442	T	G	0.084159	0.0189479	13578	8.92906e-06	19.7249	0.00145082
family	Enterobacteriaceae	rs6092361	A	G	0.060255	0.0129095	13518	3.04883e-06	21.7824	0.001609
family	Enterobacteriaceae	rs78143293	A	G	-0.0848521	0.0170415	13572	6.38673e-07	24.7882	0.00182336
family	Enterobacteriaceae	rs79757635	C	A	0.0758597	0.0171286	13419	9.4741e-06	19.6117	0.00145957
family	Erysipelotrichaceae	rs10781552	C	T	-0.0552212	0.0116074	17789	1.96096e-06	22.6304	0.00127068
family	Erysipelotrichaceae	rs17530232	A	G	0.10305	0.0224648	16622	4.49263e-06	21.0397	0.00126433
family	Erysipelotrichaceae	rs1884466	C	T	-0.0475363	0.0106939	18205	8.78103e-06	19.7576	0.00108423
family	Erysipelotrichaceae	rs2300774	G	A	0.0524152	0.0106784	18216	9.17592e-07	24.0911	0.00132092
family	Erysipelotrichaceae	rs290833	T	G	-0.0497374	0.0111376	17789	7.9808e-06	19.9402	0.0011198
family	Erysipelotrichaceae	rs35161940	T	C	-0.0806041	0.0167641	18213	1.52343e-06	23.1157	0.00126771
family	Erysipelotrichaceae	rs4078432	C	T	-0.0608929	0.0133764	17789	5.30679e-06	20.7209	0.00116359
family	Erysipelotrichaceae	rs62504403	C	T	0.0681159	0.0127883	16981	1.00175e-07	28.3673	0.00166794
family	Erysipelotrichaceae	rs62535711	T	C	0.102312	0.0230364	15172	8.94059e-06	19.7228	0.00129843
family	Erysipelotrichaceae	rs7234058	T	C	-0.0945759	0.0194091	16874	1.10047e-06	23.741	0.00140515
family	Erysipelotrichaceae	rs8003149	C	T	0.0538798	0.0116888	18213	4.03592e-06	21.2454	0.00116526
family	Erysipelotrichaceae	rs921306	T	C	0.0493866	0.0109127	17789	6.02189e-06	20.4789	0.00115002
family	FamilyXI	rs10759623	C	T	-0.162115	0.032151	3156	4.59993e-07	25.4086	0.00799161
family	FamilyXI	rs11547158	A	G	-0.177599	0.0372795	3133	1.89795e-06	22.6812	0.00719197
family	FamilyXI	rs12345527	C	T	-0.141693	0.0318532	3156	8.65471e-06	19.775	0.00623074
family	FamilyXI	rs17379710	T	C	-0.116383	0.0252125	3156	3.91012e-06	21.2949	0.00670644
family	FamilyXI	rs2155352	A	G	-0.150538	0.0302319	3150	6.37729e-07	24.7789	0.00780986
family	FamilyXI	rs2156611	T	C	-0.112486	0.0251099	3155	7.47262e-06	20.0555	0.00632058
family	FamilyXI	rs3733511	A	G	0.128253	0.0274718	3156	3.03331e-06	21.7816	0.00685865
family	FamilyXI	rs488164	T	G	0.117998	0.025516	3149	3.75572e-06	21.3721	0.00674544
family	FamilyXI	rs511683	C	T	0.179411	0.0406049	3145	9.94086e-06	19.5103	0.00616926
family	FamilyXI	rs6928380	G	A	-0.167394	0.0376539	3156	8.7652e-06	19.7507	0.00622315
family	FamilyXI	rs697771	A	G	-0.117677	0.0251491	3152	2.88031e-06	21.8808	0.00689836
family	FamilyXIII	rs10404377	C	A	-0.0503183	0.011165	16269	6.58166e-06	20.3086	0.0012469
family	FamilyXIII	rs118170811	A	G	0.151619	0.0317112	9645	1.74212e-06	22.8556	0.00236457
family	FamilyXIII	rs11953435	C	T	0.0494916	0.011179	16735	9.54645e-06	19.5978	0.00116983
family	FamilyXIII	rs12904405	A	G	-0.0851896	0.0192688	16643	9.81963e-06	19.5438	0.00117306
family	FamilyXIII	rs1887048	G	A	0.0579979	0.0129602	16717	7.63856e-06	20.0239	0.00119652
family	FamilyXIII	rs3098182	G	T	0.0508511	0.011014	16731	3.89447e-06	21.3136	0.00127243
family	FamilyXIII	rs482905	G	T	0.0596528	0.012717	16737	2.7216e-06	22.0008	0.00131293
family	FamilyXIII	rs6501525	A	G	0.0561559	0.0115587	16269	1.1839e-06	23.6003	0.00144871
family	FamilyXIII	rs66753613	G	A	0.0651136	0.0144251	16269	6.36465e-06	20.3728	0.00125083
family	FamilyXIII	rs6797051	C	T	-0.0805984	0.0171364	16737	2.55934e-06	22.1188	0.00131996
family	FamilyXIII	rs7514702	T	C	-0.0663236	0.0141626	16737	2.82672e-06	21.9281	0.0013086
family	Lachnospiraceae	rs10402491	C	T	0.0661701	0.014851	18334	8.36548e-06	19.8503	0.00108165
family	Lachnospiraceae	rs11056807	G	A	0.207052	0.0467851	4482	9.61803e-06	19.5771	0.00435087
family	Lachnospiraceae	rs11139361	T	C	0.0494463	0.0110503	18333	7.65393e-06	20.0202	0.00109096
family	Lachnospiraceae	rs112040820	A	G	0.0549584	0.0117086	17512	2.68097e-06	22.0298	0.00125655
family	Lachnospiraceae	rs11979110	T	C	-0.0500924	0.0105069	18339	1.86446e-06	22.7274	0.00123789
family	Lachnospiraceae	rs1205443	A	G	0.0501415	0.0112157	17779	7.7984e-06	19.9844	0.00112291
family	Lachnospiraceae	rs12760724	A	C	-0.0484566	0.0107934	18340	7.14019e-06	20.1531	0.00109777
family	Lachnospiraceae	rs13005175	A	G	0.0993483	0.0218395	16893	5.3897e-06	20.6911	0.00122348
family	Lachnospiraceae	rs146660815	T	C	-0.215114	0.0476778	4112	6.42715e-06	20.3467	0.00492614
family	Lachnospiraceae	rs2159863	A	G	-0.0585831	0.0128742	18340	5.35383e-06	20.7041	0.00112775
family	Lachnospiraceae	rs2910921	T	C	0.160302	0.035832	6549	7.68736e-06	20.008	0.00304674
family	Lachnospiraceae	rs3127230	C	T	-0.0503537	0.0112201	18340	7.19536e-06	20.1384	0.00109697
family	Lachnospiraceae	rs35524804	T	C	-0.0607481	0.0125216	17859	1.22547e-06	23.5342	0.00131619
family	Lachnospiraceae	rs7359994	T	C	-0.0503142	0.0112482	18340	7.70928e-06	20.0065	0.00108979
family	Lachnospiraceae	rs79086868	T	C	0.0776723	0.0164472	17522	2.32944e-06	22.2996	0.00127119
family	Lachnospiraceae	rs959845	C	T	-0.0493666	0.0107801	17859	4.66297e-06	20.9686	0.00117287
family	Lachnospiraceae	rs9929145	G	A	-0.125721	0.0245233	15866	2.95032e-07	26.2786	0.00165376
family	Lactobacillaceae	rs11674854	C	T	-0.0830224	0.0175267	6750	2.17015e-06	22.4315	0.00331316
family	Lactobacillaceae	rs16861661	G	A	-0.193287	0.0379293	5385	3.46925e-07	25.9595	0.00479934
family	Lactobacillaceae	rs62314653	C	A	0.177082	0.0392269	6016	6.35263e-06	20.3721	0.00337601
family	Lactobacillaceae	rs71416606	C	T	-0.21494	0.0484968	3955	9.33454e-06	19.6331	0.00494208
family	Lactobacillaceae	rs7399658	G	A	-0.10457	0.0220312	6707	2.0703e-06	22.522	0.00334773
family	Lactobacillaceae	rs74599091	A	G	0.191613	0.0425039	4951	6.5404e-06	20.315	0.00408808
family	Lactobacillaceae	rs768253	T	G	-0.0792344	0.0170604	7059	3.41163e-06	21.5638	0.00304635
family	Lactobacillaceae	rs77478751	A	G	-0.219178	0.0473566	3704	3.6879e-06	21.409	0.00574984
family	Lactobacillaceae	rs921925	A	C	0.0999419	0.0201687	7053	7.22223e-07	24.5479	0.00346941
family	Lactobacillaceae	rs9345899	A	G	-0.124042	0.0278946	6602	8.71593e-06	19.768	0.00298621
family	Methanobacteriaceae	rs10202904	T	G	-0.121754	0.0235357	3695	2.30182e-07	26.747	0.00719054
family	Methanobacteriaceae	rs10424197	G	A	-0.111274	0.0247517	3698	6.9367e-06	20.1997	0.00543558
family	Methanobacteriaceae	rs4257531	G	A	0.164498	0.0364959	3162	6.56556e-06	20.303	0.00638397
family	Methanobacteriaceae	rs56131665	G	A	0.178661	0.039298	3572	5.45921e-06	20.6574	0.00575311
family	Methanobacteriaceae	rs62241835	G	T	-0.203385	0.0417931	3383	1.13601e-06	23.6687	0.00695183
family	Methanobacteriaceae	rs6508769	T	C	0.153519	0.0344519	3319	8.34848e-06	19.8444	0.00594705
family	Methanobacteriaceae	rs73068003	G	T	-0.15814	0.0351803	3692	6.95248e-06	20.1953	0.0054432
family	Methanobacteriaceae	rs73457410	A	G	0.21534	0.0436695	3498	8.17584e-07	24.3021	0.0069034
family	Methanobacteriaceae	rs75208022	C	T	-0.227245	0.048763	3203	3.15922e-06	21.7038	0.00673465
family	Methanobacteriaceae	rs894996	C	A	0.216999	0.0449076	3582	1.35081e-06	23.3364	0.00647634
family	Oxalobacteraceae	rs111966731	T	C	0.204031	0.0445746	4387	4.71032e-06	20.9421	0.00475314
family	Oxalobacteraceae	rs11246212	T	C	0.13607	0.0291797	5130	3.11342e-06	21.7369	0.00422097
family	Oxalobacteraceae	rs13011348	A	C	0.171936	0.0389143	4996	9.94636e-06	19.5139	0.00389226
family	Oxalobacteraceae	rs1569853	T	C	-0.140043	0.0281704	4997	6.65138e-07	24.7037	0.00492134
family	Oxalobacteraceae	rs36057338	G	T	0.181604	0.0398742	4738	5.25302e-06	20.734	0.00435887
family	Oxalobacteraceae	rs4428215	G	A	0.12561	0.0230053	5167	4.76023e-08	29.8005	0.0057366
family	Oxalobacteraceae	rs561239	A	G	0.105525	0.0236769	4989	8.31605e-06	19.8558	0.00396573
family	Oxalobacteraceae	rs6000536	C	T	-0.118383	0.0241355	5166	9.34619e-07	24.049	0.00463546
family	Oxalobacteraceae	rs62435498	C	A	0.181521	0.0400608	4780	5.86658e-06	20.5227	0.00427687
family	Oxalobacteraceae	rs736744	C	T	0.105642	0.0200648	5167	1.40157e-07	27.7099	0.00533632
family	Oxalobacteraceae	rs7993559	C	A	0.0921059	0.0201114	4989	4.65433e-06	20.9661	0.00418655
family	Oxalobacteraceae	rs80330081	A	C	-0.18756	0.0423688	4672	9.56234e-06	19.5885	0.00417702
family	Oxalobacteraceae	rs934049	G	A	0.109751	0.0238636	4951	4.24292e-06	21.1433	0.00425406
family	Pasteurellaceae	rs10965428	C	A	-0.119902	0.0258219	8873	3.4268e-06	21.5565	0.00242411
family	Pasteurellaceae	rs111582866	G	A	-0.113957	0.0256403	8616	8.8113e-06	19.7486	0.00228738
family	Pasteurellaceae	rs35510	A	G	0.122729	0.0264958	8671	3.62105e-06	21.4507	0.00246831
family	Pasteurellaceae	rs4822728	T	C	0.0685479	0.0149032	9412	4.23444e-06	21.1512	0.00224269
family	Pasteurellaceae	rs60168822	G	A	-0.0832607	0.0187427	9154	8.90014e-06	19.7297	0.00215115
family	Pasteurellaceae	rs6972479	A	G	-0.0781862	0.0175366	8616	8.25476e-06	19.8733	0.00230179
family	Pasteurellaceae	rs72756943	G	A	0.13988	0.0303029	8020	3.91089e-06	21.3027	0.00264982
family	Pasteurellaceae	rs73139353	A	C	-0.222573	0.0484634	4047	4.37778e-06	21.0815	0.00518471
family	Pasteurellaceae	rs76022354	C	T	0.24289	0.0500406	3692	1.21086e-06	23.5471	0.00634087
family	Pasteurellaceae	rs77290063	T	C	-0.115754	0.0261421	8020	9.51745e-06	19.601	0.00243867
family	Pasteurellaceae	rs78909003	T	C	-0.241159	0.0498372	3638	1.30532e-06	23.4025	0.00639517
family	Pasteurellaceae	rs9328464	T	C	0.0648891	0.0146508	9412	9.46536e-06	19.6122	0.00207985
family	Pasteurellaceae	rs9382510	C	T	-0.0881865	0.0169965	9410	2.11976e-07	26.915	0.0028527
family	Pasteurellaceae	rs9402707	T	C	0.0725044	0.0163026	9412	8.69101e-06	19.7753	0.00209711
family	Pasteurellaceae	rs9938097	T	C	-0.0710386	0.0158024	9402	6.94314e-06	20.2045	0.00214481
family	Peptococcaceae	rs117452796	A	G	-0.257982	0.0549569	3161	2.67567e-06	22.0222	0.00692299
family	Peptococcaceae	rs12144792	C	T	0.064399	0.0141246	10718	5.13094e-06	20.7839	0.00193577
family	Peptococcaceae	rs12634826	T	G	-0.0739885	0.0150931	10381	9.48014e-07	24.0263	0.00230955
family	Peptococcaceae	rs12992764	T	G	0.0684213	0.0141137	10444	1.24798e-06	23.4973	0.00224521
family	Peptococcaceae	rs150600492	A	C	0.135774	0.0289757	9761	2.78881e-06	21.9521	0.00224438
family	Peptococcaceae	rs35703006	G	T	0.0812655	0.0164355	10715	7.63398e-07	24.4435	0.00227647
family	Peptococcaceae	rs4990837	A	G	0.0910387	0.0185869	10718	9.68214e-07	23.9858	0.00223332
family	Peptococcaceae	rs75430375	C	T	-0.147941	0.0317498	8375	3.16856e-06	21.7065	0.00258574
family	Peptococcaceae	rs75898026	A	G	-0.0821779	0.0173541	10444	2.18683e-06	22.4192	0.00214242
family	Peptococcaceae	rs77796173	T	C	-0.16407	0.0369732	6762	9.09921e-06	19.686	0.00290367
family	Peptostreptococcaceae	rs117020988	C	T	0.182411	0.0372126	6831	9.49329e-07	24.0212	0.0035052
family	Peptostreptococcaceae	rs12377846	C	A	-0.252	0.0511627	3736	8.41581e-07	24.2473	0.00645175
family	Peptostreptococcaceae	rs12986312	T	G	0.0571818	0.0125947	15970	5.62157e-06	20.6103	0.00128906
family	Peptostreptococcaceae	rs1467258	G	A	0.072584	0.0162321	15584	7.76268e-06	19.9929	0.00128143
family	Peptostreptococcaceae	rs1520207	C	T	0.0525658	0.0112476	16057	2.96092e-06	21.839	0.00135841
family	Peptostreptococcaceae	rs2668550	T	C	-0.0634541	0.014343	15970	9.68708e-06	19.5697	0.00122406
family	Peptostreptococcaceae	rs4692811	C	T	0.0642075	0.0126913	16061	4.21054e-07	25.5922	0.0015911
family	Peptostreptococcaceae	rs59865771	C	T	-0.0573764	0.0127192	16040	6.45215e-06	20.3466	0.00126704
family	Peptostreptococcaceae	rs59987323	C	T	-0.0537078	0.011443	15584	2.68562e-06	22.0262	0.00141157
family	Peptostreptococcaceae	rs61841503	G	A	0.0919658	0.0161331	15333	1.19496e-08	32.4908	0.00211481
family	Peptostreptococcaceae	rs6721459	G	A	-0.0509823	0.0111975	16061	5.28846e-06	20.7273	0.00128903
family	Peptostreptococcaceae	rs76982728	T	C	0.124203	0.0266923	11185	3.26935e-06	21.6477	0.00193203
family	Peptostreptococcaceae	rs9573934	C	T	-0.0687189	0.0141533	16059	1.20184e-06	23.5713	0.00146583
family	Porphyromonadaceae	rs10858364	G	T	0.055316	0.012085	18028	4.71136e-06	20.9489	0.0011608
family	Porphyromonadaceae	rs17065783	A	G	-0.059133	0.0122235	18028	1.31388e-06	23.4002	0.00129645
family	Porphyromonadaceae	rs1980561	A	G	-0.0485289	0.0109284	18028	8.96953e-06	19.717	0.00109261
family	Porphyromonadaceae	rs35233670	T	C	-0.0473576	0.010602	18024	7.93723e-06	19.9507	0.0011058
family	Porphyromonadaceae	rs4236095	G	A	0.0685045	0.0153785	17092	8.40614e-06	19.8409	0.00115962
family	Porphyromonadaceae	rs6953849	A	G	0.0718149	0.0150724	18028	1.89178e-06	22.6994	0.00125768
family	Porphyromonadaceae	rs74461528	C	T	-0.126193	0.0266274	8843	2.14559e-06	22.455	0.00253343
family	Porphyromonadaceae	rs864093	A	C	-0.0527939	0.0117499	18027	7.01863e-06	20.1859	0.00111863
family	Prevotellaceae	rs12057990	C	T	0.0589878	0.0132268	14867	8.20705e-06	19.8863	0.00133601
family	Prevotellaceae	rs12118202	T	C	-0.0751986	0.0147265	14869	3.28459e-07	26.0712	0.00175056
family	Prevotellaceae	rs13069367	A	C	-0.0539768	0.0119687	14860	6.48836e-06	20.3357	0.0013668
family	Prevotellaceae	rs148376875	T	G	0.084515	0.0179163	14289	2.39103e-06	22.2489	0.00155486
family	Prevotellaceae	rs2206482	T	G	-0.0569105	0.0117486	14808	1.27248e-06	23.4612	0.00158207
family	Prevotellaceae	rs2278540	G	A	0.0554249	0.0123265	14847	6.9109e-06	20.215	0.00135989
family	Prevotellaceae	rs3758087	T	C	0.0564199	0.0124655	14871	6.0087e-06	20.4827	0.00137565
family	Prevotellaceae	rs3860225	A	G	0.083936	0.0167936	14871	5.78996e-07	24.9776	0.00167703
family	Prevotellaceae	rs4493272	T	C	-0.0604992	0.0118027	14867	2.96173e-07	26.271	0.00176419
family	Prevotellaceae	rs4685827	T	C	-0.0679529	0.0145407	14867	2.96421e-06	21.8366	0.00146684
family	Prevotellaceae	rs7252711	A	G	-0.0740876	0.0161926	14540	4.75302e-06	20.9314	0.0014377
family	Prevotellaceae	rs7975087	C	A	-0.0601448	0.0135454	14871	8.98609e-06	19.713	0.00132403
family	Prevotellaceae	rs912860	G	A	-0.229046	0.0483124	3479	2.12732e-06	22.4636	0.00641915
family	Prevotellaceae	rs9586501	G	A	0.0592681	0.0127329	14868	3.24437e-06	21.6634	0.00145513
family	Prevotellaceae	rs9958960	G	A	-0.0914807	0.0173611	14061	1.3696e-07	27.7614	0.00197074
family	Rhodospirillaceae	rs1035406	G	A	-0.11354	0.0250863	8483	6.0115e-06	20.4797	0.00240896
family	Rhodospirillaceae	rs11591293	G	T	0.0743184	0.0158724	8500	2.83761e-06	21.9182	0.00257258
family	Rhodospirillaceae	rs11630875	T	C	0.0906535	0.0203474	8493	8.37847e-06	19.8448	0.00233171
family	Rhodospirillaceae	rs1549633	A	C	0.0999312	0.0218634	8010	4.86074e-06	20.8862	0.00260138
family	Rhodospirillaceae	rs16855101	C	T	0.119409	0.0250471	8499	1.86651e-06	22.7224	0.00266704
family	Rhodospirillaceae	rs3754624	C	T	0.0971389	0.0200064	8496	1.20149e-06	23.5693	0.00276714
family	Rhodospirillaceae	rs4278423	T	C	0.107529	0.0235725	8501	5.07553e-06	20.8037	0.0024418
family	Rhodospirillaceae	rs55876211	C	T	-0.0911851	0.0196395	8494	3.43491e-06	21.5518	0.00253147
family	Rhodospirillaceae	rs61933850	G	A	0.164808	0.0360647	6830	4.88187e-06	20.877	0.00304823
family	Rhodospirillaceae	rs6679026	T	C	0.111984	0.0251088	8497	8.19822e-06	19.8864	0.00233549
family	Rhodospirillaceae	rs72714493	A	G	0.0816858	0.0180791	8497	6.23562e-06	20.4097	0.00239679
family	Rhodospirillaceae	rs74354280	C	T	-0.0911896	0.0204907	8501	8.57534e-06	19.8004	0.00232432
family	Rhodospirillaceae	rs77704179	G	A	-0.154799	0.0347573	7114	8.4392e-06	19.8301	0.00278051
family	Rhodospirillaceae	rs9813022	A	G	-0.0842444	0.0163583	8498	2.60569e-07	26.5156	0.00311125
family	Rikenellaceae	rs10217435	C	T	-0.0883756	0.0197506	17679	7.65661e-06	20.0195	0.00113124
family	Rikenellaceae	rs1939881	G	A	-0.105589	0.0206213	17434	3.04862e-07	26.2157	0.00150162
family	Rikenellaceae	rs2447496	G	A	-0.0549203	0.0121904	17199	6.63113e-06	20.2944	0.00117872
family	Rikenellaceae	rs36021379	A	G	-0.0656005	0.0144903	17199	5.97678e-06	20.4932	0.00119026
family	Rikenellaceae	rs4264350	T	C	-0.0526393	0.0108555	17668	1.24027e-06	23.5111	0.0013291
family	Rikenellaceae	rs59663348	G	A	0.0570915	0.0125048	17678	4.98107e-06	20.8422	0.00117774
family	Rikenellaceae	rs62532512	C	A	-0.0504257	0.0107399	17672	2.66397e-06	22.042	0.00124587
family	Rikenellaceae	rs6744030	C	T	0.0696747	0.0157103	17564	9.20861e-06	19.6667	0.00111859
family	Rikenellaceae	rs67705352	T	G	-0.0549688	0.0110534	17676	6.59143e-07	24.7282	0.00139718
family	Rikenellaceae	rs6837275	A	G	0.0570355	0.011887	17199	1.60144e-06	23.0195	0.00133679
family	Rikenellaceae	rs7242694	C	T	-0.0618674	0.0134882	17199	4.50153e-06	21.036	0.00122174
family	Rikenellaceae	rs74474130	T	G	0.137747	0.0295688	11055	3.18462e-06	21.6981	0.00195925
family	Rikenellaceae	rs77885767	C	T	-0.156209	0.0336482	8478	3.44337e-06	21.5471	0.00253568
family	Rikenellaceae	rs7832304	T	G	-0.0724262	0.016063	16912	6.51693e-06	20.3276	0.00120066
family	Rikenellaceae	rs8130320	A	G	-0.048924	0.0106843	17680	4.67122e-06	20.9652	0.00118454
family	Rikenellaceae	rs9389714	C	T	-0.0636841	0.0143416	17680	8.97383e-06	19.7161	0.00111405
family	Rikenellaceae	rs9578457	G	A	-0.141478	0.0315848	9400	7.48801e-06	20.0601	0.00212996
family	Rikenellaceae	rs9603208	G	T	0.0821173	0.0159596	17680	2.67044e-07	26.4715	0.00149519
family	Ruminococcaceae	rs10093275	C	T	0.0534595	0.011677	18335	4.6899e-06	20.9576	0.00114186
family	Ruminococcaceae	rs10166469	T	C	-0.053336	0.0120209	18314	9.1248e-06	19.6843	0.00107378
family	Ruminococcaceae	rs1158100	A	G	-0.0490539	0.0109865	18333	8.00932e-06	19.9335	0.00108624
family	Ruminococcaceae	rs117677831	G	A	0.0984657	0.0188897	15835	1.86153e-07	27.1684	0.00171299
family	Ruminococcaceae	rs1565242	C	T	-0.0706003	0.0158392	17524	8.29923e-06	19.8654	0.00113246
family	Ruminococcaceae	rs1612733	T	C	0.108708	0.0238006	15016	4.93661e-06	20.8589	0.00138737
family	Ruminococcaceae	rs17376049	T	C	0.0848534	0.0172114	18333	8.21987e-07	24.303	0.00132403
family	Ruminococcaceae	rs2113833	T	C	0.169146	0.0355009	4140	1.89269e-06	22.69	0.00545343
family	Ruminococcaceae	rs56199908	T	C	-0.199327	0.0410444	5618	1.19559e-06	23.5759	0.00418044
family	Ruminococcaceae	rs76724913	T	G	0.0901053	0.0203104	17516	9.14744e-06	19.6794	0.00112238
family	Streptococcaceae	rs10028567	C	T	-0.0934027	0.0190343	16549	9.24521e-07	24.0763	0.00145291
family	Streptococcaceae	rs11110281	T	C	-0.130554	0.0225943	15316	7.55102e-09	33.3831	0.00217516
family	Streptococcaceae	rs11720390	G	A	0.103043	0.0226649	15421	5.45758e-06	20.6669	0.00133856
family	Streptococcaceae	rs16950051	A	G	0.107008	0.0236973	14431	6.31372e-06	20.3878	0.00141098
family	Streptococcaceae	rs2370083	G	T	-0.0842751	0.0184509	16516	4.9352e-06	20.8597	0.00126156
family	Streptococcaceae	rs2952251	A	G	-0.0639298	0.0126525	16612	4.35491e-07	25.5272	0.0015345
family	Streptococcaceae	rs35344081	G	A	0.0609349	0.0129703	16624	2.62693e-06	22.0688	0.00132592
family	Streptococcaceae	rs4968759	A	G	-0.0544035	0.0111271	16624	1.01212e-06	23.9021	0.00143591
family	Streptococcaceae	rs57646748	G	A	-0.088021	0.019876	16160	9.4884e-06	19.6093	0.00121213
family	Streptococcaceae	rs6806351	T	C	-0.0619209	0.0135744	16198	5.0766e-06	20.8056	0.00128297
family	Streptococcaceae	rs72739637	A	G	0.0927983	0.0192021	15111	1.34682e-06	23.3521	0.00154319
family	Streptococcaceae	rs77968078	G	A	-0.0993013	0.0224788	15519	9.98206e-06	19.5123	0.0012559
family	Streptococcaceae	rs7916711	A	G	0.0959639	0.021545	15515	8.42422e-06	19.8365	0.00127707
family	Streptococcaceae	rs957755	T	G	-0.0642449	0.0142702	16627	6.73104e-06	20.2658	0.00121751
family	Streptococcaceae	rs9903102	C	A	-0.0693015	0.0154096	16623	6.88261e-06	20.2232	0.00121524
family	Veillonellaceae	rs111810795	C	T	-0.0867108	0.0180573	15605	1.57112e-06	23.056	0.00147548
family	Veillonellaceae	rs114889439	A	G	-0.253809	0.0539169	3268	2.5088e-06	22.1462	0.00673516
family	Veillonellaceae	rs11700976	C	A	0.0503337	0.0113763	15971	9.66976e-06	19.5731	0.00122419
family	Veillonellaceae	rs12186441	G	A	0.208096	0.0453999	5236	4.56994e-06	21.0015	0.00399649
family	Veillonellaceae	rs12668619	A	G	0.055301	0.0117654	15971	2.59759e-06	22.0902	0.00138141
family	Veillonellaceae	rs12741784	C	T	-0.0621452	0.0119266	15867	1.88194e-07	27.1473	0.00170822
family	Veillonellaceae	rs1442060	A	G	0.0514024	0.0112125	15976	4.55279e-06	21.0141	0.00131379
family	Veillonellaceae	rs1693340	T	C	0.0818934	0.018245	15058	7.17141e-06	20.1443	0.00133617
family	Veillonellaceae	rs2175069	A	G	-0.0526752	0.0114886	15976	4.54025e-06	21.0194	0.00131412
family	Veillonellaceae	rs2561116	T	G	-0.083617	0.0187159	15976	7.90667e-06	19.9578	0.00124783
family	Veillonellaceae	rs2585520	G	T	-0.0904972	0.0200428	15501	6.32581e-06	20.3844	0.00131348
family	Veillonellaceae	rs4263802	G	A	0.050942	0.0114921	15976	9.30277e-06	19.647	0.00122843
family	Veillonellaceae	rs4461038	A	G	-0.0554965	0.0119467	15973	3.39539e-06	21.5764	0.00134915
family	Veillonellaceae	rs4797169	T	C	0.0587799	0.0128297	15974	4.61522e-06	20.9881	0.00131233
family	Veillonellaceae	rs6692542	A	G	0.0534397	0.0118254	15976	6.21108e-06	20.4195	0.00127666
family	Veillonellaceae	rs6909981	C	T	-0.0638697	0.0141765	15976	6.62748e-06	20.2953	0.00126891
family	Veillonellaceae	rs79535861	A	C	0.100666	0.0207016	15061	1.15775e-06	23.643	0.00156757
family	Veillonellaceae	rs9345168	C	A	0.0509102	0.0113253	15976	6.94827e-06	20.2049	0.00126326
family	Verrucomicrobiaceae	rs117107102	A	G	0.204683	0.0431573	4975	2.10865e-06	22.4844	0.00450094
family	Verrucomicrobiaceae	rs11729256	T	C	0.0749798	0.0150177	11861	5.95195e-07	24.9235	0.00209725
family	Verrucomicrobiaceae	rs12908520	G	A	0.0619104	0.0130946	11863	2.2682e-06	22.3496	0.00188075
family	Verrucomicrobiaceae	rs2602429	C	T	0.0745516	0.0156195	11690	1.81515e-06	22.7775	0.001945
family	Verrucomicrobiaceae	rs4242783	G	A	0.0687992	0.0147694	11690	3.18926e-06	21.6955	0.00185278
family	Verrucomicrobiaceae	rs4936098	A	G	0.0648691	0.0135928	11858	1.82124e-06	22.7711	0.00191696
family	Verrucomicrobiaceae	rs61779207	G	A	-0.0758811	0.0167762	11591	6.09278e-06	20.4553	0.00176195
family	Verrucomicrobiaceae	rs7100838	G	A	0.0767996	0.0172714	11865	8.72235e-06	19.7693	0.00166369
family	Verrucomicrobiaceae	rs72999540	T	C	-0.126942	0.028408	10250	7.8758e-06	19.9639	0.00194429
family	Verrucomicrobiaceae	rs74542928	T	C	0.112124	0.0236422	11216	2.11056e-06	22.4877	0.00200131
family	Verrucomicrobiaceae	rs9349825	A	G	-0.0704354	0.0147128	11858	1.68992e-06	22.9149	0.00192904
family	Victivallaceae	rs34962571	A	C	-0.186945	0.0418412	3237	7.89625e-06	19.9505	0.00612928
family	Victivallaceae	rs4396289	C	T	-0.152918	0.0288525	3913	1.15821e-07	28.0753	0.00712739
family	Victivallaceae	rs6026890	C	A	-0.214141	0.048076	3806	8.41967e-06	19.8297	0.00518582
family	Victivallaceae	rs61702987	T	C	0.145501	0.0300007	3906	1.23508e-06	23.5097	0.00598591
family	Victivallaceae	rs62570196	C	T	-0.246101	0.0483077	3091	3.49746e-07	25.9367	0.00832655
family	Victivallaceae	rs6545794	A	G	-0.197786	0.0410495	3916	1.44846e-06	23.2034	0.00589336
family	Victivallaceae	rs67832247	C	T	-0.123489	0.0266695	3555	3.6505e-06	21.4281	0.00599482
family	Victivallaceae	rs7077363	G	A	0.148942	0.0318366	3912	2.89224e-06	21.8756	0.00556365
family	Victivallaceae	rs7314815	G	A	0.101088	0.0225594	3912	7.4304e-06	20.0688	0.00510649
family	Victivallaceae	rs7627405	C	T	-0.134158	0.0301427	3555	8.55678e-06	19.7981	0.00554134
genus	Clostridiuminnocuumgroup	rs10074000	T	C	-0.102648	0.0227508	4048	6.42682e-06	20.3466	0.00500366
genus	Clostridiuminnocuumgroup	rs10506058	A	G	0.0997048	0.0221926	4163	7.03224e-06	20.1747	0.00482514
genus	Clostridiuminnocuumgroup	rs1942371	G	A	-0.157938	0.034187	3971	3.84054e-06	21.3321	0.00534594
genus	Clostridiuminnocuumgroup	rs40656	C	T	0.142664	0.0311021	4048	4.49732e-06	21.0299	0.00517082
genus	Clostridiuminnocuumgroup	rs61267978	T	C	0.14708	0.0320875	4165	4.56816e-06	21.0002	0.00501918
genus	Clostridiuminnocuumgroup	rs6577484	G	A	0.160425	0.0360857	3858	8.76243e-06	19.7536	0.00509671
genus	Clostridiuminnocuumgroup	rs6890185	T	C	0.113424	0.0233137	4166	1.14398e-06	23.6579	0.00564942
genus	Clostridiuminnocuumgroup	rs77845139	A	G	-0.114993	0.0257186	4048	7.77848e-06	19.9817	0.00491436
genus	Eubacteriumbrachygroup	rs1108552	G	T	-0.111	0.0248528	4001	7.95774e-06	19.938	0.00496102
genus	Eubacteriumbrachygroup	rs12151423	A	G	0.101329	0.0227324	3854	8.29422e-06	19.8585	0.00512893
genus	Eubacteriumbrachygroup	rs13139592	T	C	-0.145997	0.0327192	3842	8.11576e-06	19.9	0.00515558
genus	Eubacteriumbrachygroup	rs1384962	A	G	0.120888	0.0266264	4001	5.62113e-06	20.6028	0.00512557
genus	Eubacteriumbrachygroup	rs2913110	C	T	0.105143	0.022942	4001	4.58352e-06	20.9934	0.00522224
genus	Eubacteriumbrachygroup	rs4862235	G	A	0.104806	0.0225751	4000	3.44127e-06	21.5425	0.00535945
genus	Eubacteriumbrachygroup	rs55932844	A	G	-0.170705	0.0361023	3999	2.26331e-06	22.3463	0.00555968
genus	Eubacteriumbrachygroup	rs62348779	T	C	-0.201481	0.043286	3827	3.24556e-06	21.6543	0.00562938
genus	Eubacteriumbrachygroup	rs6591893	G	A	0.108225	0.0240319	3999	6.68701e-06	20.2706	0.00504586
genus	Eubacteriumbrachygroup	rs720439	A	G	-0.111927	0.0251252	4001	8.39861e-06	19.835	0.00493551
genus	Eubacteriumbrachygroup	rs79847697	A	G	-0.145916	0.0327013	3842	8.11634e-06	19.8999	0.00515555
genus	Eubacteriumbrachygroup	rs9554379	A	G	-0.160593	0.0359939	3988	8.13226e-06	19.8965	0.00496681
genus	Eubacteriumcoprostanoligenesgroup	rs1020520	T	G	-0.0590705	0.0132929	17371	8.83959e-06	19.7448	0.00113549
genus	Eubacteriumcoprostanoligenesgroup	rs10444197	A	G	-0.0505823	0.0113455	17380	8.2595e-06	19.8746	0.00114236
genus	Eubacteriumcoprostanoligenesgroup	rs11052069	T	C	0.0477832	0.0107833	17380	9.37067e-06	19.6333	0.00112851
genus	Eubacteriumcoprostanoligenesgroup	rs11808093	T	C	0.0790287	0.0173724	16660	5.38771e-06	20.6918	0.00124061
genus	Eubacteriumcoprostanoligenesgroup	rs12906958	C	T	-0.0533159	0.0115935	17380	4.24959e-06	21.1464	0.00121537
genus	Eubacteriumcoprostanoligenesgroup	rs17159861	C	T	0.0962228	0.0168388	17380	1.10132e-08	32.6499	0.00187528
genus	Eubacteriumcoprostanoligenesgroup	rs2644213	G	A	0.0538845	0.0121245	17380	8.81853e-06	19.7494	0.00113517
genus	Eubacteriumcoprostanoligenesgroup	rs4076415	T	G	0.0515152	0.0110294	16960	3.00172e-06	21.8129	0.00128464
genus	Eubacteriumcoprostanoligenesgroup	rs62024432	C	T	-0.0769698	0.0172101	17271	7.73643e-06	19.9996	0.00115678
genus	Eubacteriumcoprostanoligenesgroup	rs6762473	C	A	0.0521584	0.0112353	17377	3.44409e-06	21.5493	0.00123871
genus	Eubacteriumcoprostanoligenesgroup	rs76898927	G	A	0.123055	0.0266375	12197	3.84448e-06	21.3374	0.00174663
genus	Eubacteriumcoprostanoligenesgroup	rs79895140	T	C	-0.0641017	0.0141153	16139	5.591e-06	20.6208	0.00127623
genus	Eubacteriumcoprostanoligenesgroup	rs9648214	T	C	-0.0828719	0.016431	17379	4.56764e-07	25.4354	0.0014616
genus	Eubacteriumeligensgroup	rs113154224	G	A	0.100638	0.0226931	13116	9.21795e-06	19.664	0.00149722
genus	Eubacteriumeligensgroup	rs2200429	A	G	-0.0888825	0.0198479	14761	7.52821e-06	20.0514	0.00135674
genus	Eubacteriumeligensgroup	rs265534	T	G	-0.0563756	0.0120127	14776	2.69237e-06	22.0212	0.00148832
genus	Eubacteriumeligensgroup	rs4583233	A	C	0.0670205	0.0128122	14327	1.68597e-07	27.3595	0.00190627
genus	Eubacteriumeligensgroup	rs6923695	T	G	0.103268	0.0229525	12891	6.82105e-06	20.2396	0.00156784
genus	Eubacteriumfissicatenagroup	rs11818408	G	A	0.10585	0.0237114	3590	8.04017e-06	19.9172	0.00552041
genus	Eubacteriumfissicatenagroup	rs11876297	T	C	0.131469	0.0281712	3396	3.05925e-06	21.7662	0.00637228
genus	Eubacteriumfissicatenagroup	rs151257695	A	G	0.20951	0.0454847	3587	4.10179e-06	21.2049	0.0058801
genus	Eubacteriumfissicatenagroup	rs2733072	G	A	0.109644	0.0228306	3833	1.56687e-06	23.0521	0.00598126
genus	Eubacteriumfissicatenagroup	rs3771393	C	T	0.130842	0.0266671	3792	9.27125e-07	24.0611	0.00630853
genus	Eubacteriumfissicatenagroup	rs7104872	G	A	0.138612	0.0291906	3829	2.04917e-06	22.5366	0.00585437
genus	Eubacteriumhalliigroup	rs10501370	C	T	-0.115589	0.0252489	13824	4.69489e-06	20.9549	0.00151376
genus	Eubacteriumhalliigroup	rs10798999	C	T	0.0601661	0.0126752	16561	2.06723e-06	22.5288	0.00135867
genus	Eubacteriumhalliigroup	rs10808115	A	C	-0.0504747	0.0109922	16566	4.39336e-06	21.0825	0.00127117
genus	Eubacteriumhalliigroup	rs13116360	T	C	0.154124	0.0297185	10323	2.14699e-07	26.8908	0.00259868
genus	Eubacteriumhalliigroup	rs281379	G	A	0.0499523	0.0112153	16130	8.43056e-06	19.8352	0.00122835
genus	Eubacteriumhalliigroup	rs28584818	A	G	0.126115	0.0268627	11095	2.66861e-06	22.0372	0.00198265
genus	Eubacteriumhalliigroup	rs60254196	G	A	0.0522832	0.0111865	16238	2.95711e-06	21.8415	0.00134344
genus	Eubacteriumhalliigroup	rs630939	C	T	-0.0508914	0.0114352	16238	8.57049e-06	19.8037	0.00121826
genus	Eubacteriumhalliigroup	rs6550770	T	C	-0.198087	0.0443545	4279	7.96934e-06	19.9359	0.00463956
genus	Eubacteriumhalliigroup	rs74018587	C	T	0.208943	0.043822	3039	1.86072e-06	22.7188	0.00742512
genus	Eubacteriumhalliigroup	rs78056098	G	T	-0.0507411	0.0113758	16568	8.17934e-06	19.8931	0.0011994
genus	Eubacteriumhalliigroup	rs949971	T	G	-0.0540164	0.0116101	16566	3.27865e-06	21.6436	0.00130496
genus	Eubacteriumnodatumgroup	rs10458299	T	C	-0.187753	0.041969	3271	7.69117e-06	20.0009	0.00608115
genus	Eubacteriumnodatumgroup	rs11006576	A	G	-0.110167	0.024593	3295	7.47766e-06	20.0548	0.00605327
genus	Eubacteriumnodatumgroup	rs113893692	C	T	-0.185107	0.0403573	3195	4.50295e-06	21.0247	0.00654155
genus	Eubacteriumnodatumgroup	rs13069706	A	C	-0.108529	0.0245654	3294	9.96337e-06	19.5066	0.00589055
genus	Eubacteriumnodatumgroup	rs34297067	A	G	-0.186907	0.0341475	3271	4.41214e-08	29.941	0.00907593
genus	Eubacteriumnodatumgroup	rs61841040	G	T	0.160621	0.0341609	3295	2.57757e-06	22.0944	0.00666479
genus	Eubacteriumnodatumgroup	rs6818880	A	G	-0.110081	0.0245964	3291	7.62442e-06	20.0176	0.00604942
genus	Eubacteriumnodatumgroup	rs77910827	C	T	0.201788	0.0413568	3271	1.06514e-06	23.7921	0.00722551
genus	Eubacteriumnodatumgroup	rs7827125	C	T	0.1223	0.0271331	3294	6.56281e-06	20.3043	0.00612996
genus	Eubacteriumnodatumgroup	rs7880204	T	C	-0.125454	0.0275303	3294	5.19058e-06	20.753	0.00626459
genus	Eubacteriumnodatumgroup	rs9425984	T	C	-0.130234	0.0292347	3294	8.39808e-06	19.833	0.00598852
genus	Eubacteriumnodatumgroup	rs9532151	A	G	-0.109571	0.0247908	3293	9.87709e-06	19.5232	0.00589731
genus	Eubacteriumoxidoreducensgroup	rs12129908	C	A	0.0893273	0.0198333	5377	6.67159e-06	20.2776	0.0037584
genus	Eubacteriumoxidoreducensgroup	rs12326318	A	C	0.149276	0.0334528	5192	8.10893e-06	19.9043	0.00382048
genus	Eubacteriumoxidoreducensgroup	rs12423772	G	T	0.14098	0.0295029	5321	1.76605e-06	22.8255	0.00427298
genus	Eubacteriumoxidoreducensgroup	rs2647695	G	A	0.112355	0.0250521	5378	7.29618e-06	20.1065	0.00372611
genus	Eubacteriumoxidoreducensgroup	rs2973294	G	T	0.0923559	0.0195439	5378	2.29474e-06	22.3227	0.00413511
genus	Eubacteriumoxidoreducensgroup	rs34561138	G	A	0.216145	0.045992	4186	2.6063e-06	22.076	0.0052486
genus	Eubacteriumoxidoreducensgroup	rs440215	C	T	0.0932766	0.0195294	5377	1.78624e-06	22.8038	0.00422464
genus	Eubacteriumoxidoreducensgroup	rs61884310	C	T	0.117033	0.0263998	5244	9.28835e-06	19.645	0.00373362
genus	Eubacteriumrectalegroup	rs10248854	C	A	-0.0527827	0.0113464	17348	3.28808e-06	21.6382	0.00124589
genus	Eubacteriumrectalegroup	rs10797540	A	G	0.0503179	0.0108389	17350	3.44511e-06	21.5487	0.0012406
genus	Eubacteriumrectalegroup	rs2884897	A	G	-0.129364	0.0289021	10813	7.60786e-06	20.0303	0.00184934
genus	Eubacteriumrectalegroup	rs314726	T	C	0.0528824	0.0109486	16966	1.36502e-06	23.3266	0.00137318
genus	Eubacteriumrectalegroup	rs35398954	A	G	-0.0901402	0.0174602	16621	2.43523e-07	26.6494	0.00160098
genus	Eubacteriumrectalegroup	rs35953943	G	A	0.0985295	0.0221531	16247	8.68092e-06	19.7793	0.00121608
genus	Eubacteriumrectalegroup	rs62547233	A	G	0.0536319	0.0120201	17347	8.12493e-06	19.9059	0.00114633
genus	Eubacteriumruminantiumgroup	rs10131724	A	C	-0.199832	0.0414577	5071	1.43452e-06	23.2247	0.00456081
genus	Eubacteriumruminantiumgroup	rs10923018	G	A	0.0726438	0.0160924	7739	6.35665e-06	20.3724	0.0026262
genus	Eubacteriumruminantiumgroup	rs11637981	G	T	-0.073258	0.0160888	7718	5.27971e-06	20.7277	0.00267913
genus	Eubacteriumruminantiumgroup	rs13025464	T	C	-0.0737077	0.0163786	7738	6.78731e-06	20.247	0.00261042
genus	Eubacteriumruminantiumgroup	rs139749	C	T	-0.0845439	0.0171791	7314	8.59576e-07	24.2129	0.00330046
genus	Eubacteriumruminantiumgroup	rs16891896	G	A	-0.174787	0.0390573	4753	7.63588e-06	20.0185	0.00419586
genus	Eubacteriumruminantiumgroup	rs17519472	C	T	0.107804	0.0233984	7710	4.07865e-06	21.222	0.00274569
genus	Eubacteriumruminantiumgroup	rs2116427	A	G	0.0911461	0.0182353	7739	5.78294e-07	24.9768	0.00321784
genus	Eubacteriumruminantiumgroup	rs2229917	A	G	0.153538	0.0323922	7050	2.13756e-06	22.4609	0.00317672
genus	Eubacteriumruminantiumgroup	rs2418654	C	T	-0.0748879	0.0165852	7314	6.32107e-06	20.3829	0.00277984
genus	Eubacteriumruminantiumgroup	rs2817174	C	T	-0.0734306	0.0163687	7710	7.25591e-06	20.1193	0.00260339
genus	Eubacteriumruminantiumgroup	rs57340348	T	C	-0.0979429	0.0212166	7314	3.90574e-06	21.3047	0.0029052
genus	Eubacteriumruminantiumgroup	rs606117	A	G	0.0833243	0.018056	7263	3.93527e-06	21.2903	0.00292357
genus	Eubacteriumruminantiumgroup	rs6676699	G	T	-0.0888124	0.0196447	7708	6.1569e-06	20.4335	0.00264462
genus	Eubacteriumruminantiumgroup	rs7000472	A	G	-0.0762282	0.016523	7739	3.96031e-06	21.2785	0.00274268
genus	Eubacteriumruminantiumgroup	rs72836424	C	T	-0.139825	0.030069	7314	3.31726e-06	21.6178	0.00294777
genus	Eubacteriumruminantiumgroup	rs73139629	A	C	-0.115098	0.0247909	7314	3.43822e-06	21.5491	0.00293843
genus	Eubacteriumruminantiumgroup	rs76147458	T	C	-0.12008	0.0271061	7062	9.42279e-06	19.6194	0.00277126
genus	Eubacteriumventriosumgroup	rs11617697	A	G	-0.143349	0.0286241	11497	5.50068e-07	25.0754	0.00217667
genus	Eubacteriumventriosumgroup	rs12964517	G	A	0.0587198	0.0123453	15289	1.97039e-06	22.6207	0.00147755
genus	Eubacteriumventriosumgroup	rs13082419	C	T	-0.0715522	0.016137	14501	9.24771e-06	19.6581	0.00135399
genus	Eubacteriumventriosumgroup	rs16884680	G	T	-0.0906428	0.0191909	15289	2.3214e-06	22.3059	0.00145701
genus	Eubacteriumventriosumgroup	rs35179274	C	T	-0.0627263	0.013786	15287	5.36433e-06	20.6999	0.00135243
genus	Eubacteriumventriosumgroup	rs3809430	T	C	-0.0548171	0.0118426	15287	3.67754e-06	21.4232	0.00139962
genus	Eubacteriumventriosumgroup	rs4725006	G	A	-0.0705263	0.015686	15287	6.91985e-06	20.2126	0.00132064
genus	Eubacteriumventriosumgroup	rs57199565	T	C	0.0783394	0.0160257	14913	1.0168e-06	23.8929	0.0015998
genus	Eubacteriumventriosumgroup	rs66746423	C	T	0.0751501	0.0164978	14578	5.2349e-06	20.7465	0.00142131
genus	Eubacteriumventriosumgroup	rs6704822	A	G	0.0739179	0.0166705	15289	9.24762e-06	19.6583	0.0012843
genus	Eubacteriumventriosumgroup	rs6791216	C	T	-0.0511685	0.0115753	15289	9.84822e-06	19.5381	0.00127645
genus	Eubacteriumventriosumgroup	rs72783037	C	A	0.0658926	0.0143747	15286	4.56313e-06	21.0097	0.00137273
genus	Eubacteriumventriosumgroup	rs73615400	T	C	-0.0956303	0.0193428	15146	7.65415e-07	24.4398	0.00161122
genus	Eubacteriumventriosumgroup	rs78250280	G	A	0.0749762	0.0164404	14835	5.10382e-06	20.7951	0.00139999
genus	Eubacteriumventriosumgroup	rs876734	C	T	-0.0618696	0.0132532	14913	3.03748e-06	21.7898	0.00145919
genus	Eubacteriumventriosumgroup	rs9316536	T	G	-0.0817111	0.0183121	15289	8.11463e-06	19.9081	0.00130059
genus	Eubacteriumxylanophilumgroup	rs10140184	A	C	0.0576795	0.012599	12930	4.69215e-06	20.9558	0.00161834
genus	Eubacteriumxylanophilumgroup	rs10917203	A	C	0.0612633	0.0130917	12930	2.87493e-06	21.8949	0.00169074
genus	Eubacteriumxylanophilumgroup	rs112176119	C	T	-0.113455	0.0245762	12199	3.90307e-06	21.3084	0.00174397
genus	Eubacteriumxylanophilumgroup	rs13239072	G	A	0.0687427	0.0142728	13307	1.46219e-06	23.1936	0.00174019
genus	Eubacteriumxylanophilumgroup	rs17830032	G	A	-0.160597	0.0310515	9527	2.31629e-07	26.7437	0.00279988
genus	Eubacteriumxylanophilumgroup	rs1999224	G	T	-0.0949051	0.0203503	13309	3.10757e-06	21.7457	0.00163149
genus	Eubacteriumxylanophilumgroup	rs2012708	A	G	0.0573202	0.0126905	13306	6.27861e-06	20.3983	0.0015309
genus	Eubacteriumxylanophilumgroup	rs2213117	T	G	0.0877797	0.0189012	12878	3.41515e-06	21.5646	0.00167199
genus	Eubacteriumxylanophilumgroup	rs7847151	A	G	-0.0918521	0.0205106	12168	7.52463e-06	20.0517	0.00164546
genus	Ruminococcusgauvreauiigroup	rs10931481	G	A	0.0610096	0.0130484	13382	2.9306e-06	21.8582	0.00163098
genus	Ruminococcusgauvreauiigroup	rs11750752	C	T	0.0712689	0.0157	12837	5.64059e-06	20.6032	0.00160267
genus	Ruminococcusgauvreauiigroup	rs12079579	A	G	0.0955324	0.0213436	12986	7.60822e-06	20.0308	0.00154035
genus	Ruminococcusgauvreauiigroup	rs12539819	C	T	0.110654	0.0240684	11860	4.27654e-06	21.1332	0.00177901
genus	Ruminococcusgauvreauiigroup	rs1391597	C	T	0.0590284	0.0124874	13382	2.27801e-06	22.3417	0.001667
genus	Ruminococcusgauvreauiigroup	rs2047242	A	G	-0.067603	0.0133738	13369	4.30629e-07	25.5481	0.00190764
genus	Ruminococcusgauvreauiigroup	rs2105937	A	G	0.0580215	0.0127806	13364	5.63027e-06	20.6069	0.00153982
genus	Ruminococcusgauvreauiigroup	rs2166943	A	C	0.0566974	0.0123497	13377	4.41122e-06	21.0742	0.00157316
genus	Ruminococcusgauvreauiigroup	rs289410	G	A	-0.0654926	0.0139101	13380	2.49824e-06	22.1645	0.00165405
genus	Ruminococcusgauvreauiigroup	rs71386687	T	G	0.121037	0.02386	11340	3.91996e-07	25.7288	0.00226412
genus	Ruminococcusgauvreauiigroup	rs9870933	A	G	0.0621643	0.0126072	13382	8.18642e-07	24.3098	0.00181358
genus	Ruminococcusgnavusgroup	rs11597105	A	G	0.114673	0.0250653	6328	4.7629e-06	20.9237	0.00329667
genus	Ruminococcusgnavusgroup	rs12136548	C	T	0.0901946	0.0196476	6401	4.41929e-06	21.0672	0.00328146
genus	Ruminococcusgnavusgroup	rs12989336	G	A	-0.0846861	0.0187936	6401	6.60271e-06	20.2987	0.00316213
genus	Ruminococcusgnavusgroup	rs13163520	G	A	-0.127377	0.0233883	6326	5.14575e-08	29.6517	0.00466688
genus	Ruminococcusgnavusgroup	rs1916786	C	T	-0.0834391	0.018676	6309	7.90592e-06	19.9542	0.00315383
genus	Ruminococcusgnavusgroup	rs2909242	C	A	-0.0909965	0.018351	6401	7.09802e-07	24.5807	0.00382663
genus	Ruminococcusgnavusgroup	rs2975106	T	C	-0.138191	0.0309152	5992	7.82209e-06	19.9742	0.00332351
genus	Ruminococcusgnavusgroup	rs3124783	A	G	-0.11599	0.0249099	6401	3.21836e-06	21.675	0.00337581
genus	Ruminococcusgnavusgroup	rs4388134	C	T	-0.0904997	0.0203544	6399	8.74052e-06	19.7625	0.00307982
genus	Ruminococcusgnavusgroup	rs62167033	T	C	0.185289	0.0396295	5194	2.93196e-06	21.8522	0.00419117
genus	Ruminococcusgnavusgroup	rs78399089	T	C	0.144445	0.0326618	5944	9.75913e-06	19.5514	0.00327959
genus	Ruminococcusgnavusgroup	rs934940	A	C	-0.105045	0.0229588	6309	4.75405e-06	20.9273	0.00330713
genus	Ruminococcusgnavusgroup	rs9872758	T	C	0.0849233	0.0176643	6398	1.5274e-06	23.106	0.00359956
genus	Ruminococcustorquesgroup	rs10967781	C	A	0.0507994	0.0113322	17791	7.36925e-06	20.0927	0.00112822
genus	Ruminococcustorquesgroup	rs1475330	T	C	0.0523492	0.01182	17353	9.47363e-06	19.6125	0.00112906
genus	Ruminococcustorquesgroup	rs158487	A	G	0.0531781	0.0116341	17798	4.85656e-06	20.8907	0.00117252
genus	Ruminococcustorquesgroup	rs35866622	T	C	-0.0612024	0.0109421	17240	2.22818e-08	31.2812	0.00181138
genus	Ruminococcustorquesgroup	rs4073731	T	C	0.0651948	0.0142221	17793	4.56071e-06	21.0111	0.0011796
genus	Ruminococcustorquesgroup	rs62263521	C	T	0.0499378	0.011162	17353	7.68056e-06	20.0135	0.00115212
genus	Ruminococcustorquesgroup	rs7042929	A	C	0.102077	0.0218578	15113	3.01106e-06	21.8066	0.00144102
genus	Ruminococcustorquesgroup	rs77034621	T	G	-0.151553	0.0335878	8567	6.41759e-06	20.3547	0.00237086
genus	Ruminococcustorquesgroup	rs8080469	G	A	0.0490727	0.0107036	17798	4.54689e-06	21.0169	0.0011796
genus	Ruminococcustorquesgroup	rs8141465	G	A	-0.0480778	0.0107442	17791	7.64974e-06	20.0212	0.00112422
genus	Actinomyces	rs16920436	A	G	0.0860226	0.0193466	7468	8.73275e-06	19.765	0.00264035
genus	Actinomyces	rs2715439	C	T	0.0746684	0.0164822	7468	5.89142e-06	20.5177	0.00274061
genus	Actinomyces	rs34583783	G	T	0.126596	0.0268461	7468	2.40976e-06	22.2311	0.00296881
genus	Actinomyces	rs35011108	A	G	0.232634	0.0512044	3515	5.53966e-06	20.6293	0.00583798
genus	Actinomyces	rs4073240	G	A	0.0749687	0.0167368	7468	7.48996e-06	20.0585	0.00267944
genus	Actinomyces	rs4146653	G	A	0.0985224	0.0214182	7468	4.22634e-06	21.1537	0.00282533
genus	Actinomyces	rs71315246	A	G	-0.0969809	0.021925	7468	9.7207e-06	19.5603	0.00261307
genus	Actinomyces	rs7915461	T	C	0.18776	0.0401636	5282	2.94135e-06	21.8462	0.00412048
genus	Actinomyces	rs9565620	C	T	-0.0880217	0.0198642	7468	9.37187e-06	19.6301	0.00262237
genus	Adlercreutzia	rs13231526	C	A	0.143237	0.0311654	8051	4.30634e-06	21.1182	0.00261684
genus	Adlercreutzia	rs34181676	G	T	-0.134998	0.028231	7929	1.73641e-06	22.8609	0.00287563
genus	Adlercreutzia	rs36057244	A	G	0.122953	0.0277167	8024	9.1629e-06	19.6735	0.00244645
genus	Adlercreutzia	rs55719207	G	A	-0.0699243	0.0158036	8243	9.66317e-06	19.5721	0.00236934
genus	Adlercreutzia	rs6664405	T	C	-0.0953084	0.0210752	8051	6.11693e-06	20.4462	0.00253378
genus	Adlercreutzia	rs7680684	C	T	-0.083381	0.0168901	8243	7.94623e-07	24.3649	0.00294783
genus	Adlercreutzia	rs9490822	C	T	-0.0734512	0.0155789	8243	2.41962e-06	22.2238	0.00268949
genus	Adlercreutzia	rs9915817	T	C	0.0749219	0.016833	8243	8.55145e-06	19.8056	0.00239754
genus	Akkermansia	rs117107102	A	G	0.204406	0.0431629	4974	2.18309e-06	22.4178	0.00448856
genus	Akkermansia	rs11729256	T	C	0.0750473	0.0150184	11860	5.82224e-07	24.966	0.00210099
genus	Akkermansia	rs12908520	G	A	0.061772	0.0130954	11862	2.39252e-06	22.2471	0.0018723
genus	Akkermansia	rs2602429	C	T	0.0745352	0.0156201	11689	1.82638e-06	22.7656	0.00194416
genus	Akkermansia	rs4242783	G	A	0.0685454	0.0147701	11689	3.47009e-06	21.5336	0.00183914
genus	Akkermansia	rs4936098	A	G	0.0649225	0.0135934	11857	1.78783e-06	22.8067	0.00192011
genus	Akkermansia	rs61779207	G	A	-0.0760539	0.0167769	11590	5.80842e-06	20.5468	0.00176997
genus	Akkermansia	rs7100838	G	A	0.0765167	0.0172723	11864	9.42179e-06	19.6219	0.00165145
genus	Akkermansia	rs72999540	T	C	-0.126737	0.0284093	10249	8.15339e-06	19.8977	0.00193804
genus	Akkermansia	rs74542928	T	C	0.112623	0.0236434	11215	1.90374e-06	22.6858	0.00201908
genus	Akkermansia	rs9349825	A	G	-0.0703407	0.0147133	11857	1.74635e-06	22.8518	0.0019239
genus	Alistipes	rs1107244	G	A	0.0758558	0.0171182	17571	9.36717e-06	19.6341	0.00111629
genus	Alistipes	rs11769002	G	A	-0.0528793	0.0109389	17571	1.33764e-06	23.3657	0.00132817
genus	Alistipes	rs11958296	A	G	-0.0981222	0.0218272	16214	6.94362e-06	20.2062	0.00124482
genus	Alistipes	rs12990744	C	T	-0.0776618	0.0172986	16694	7.13925e-06	20.1531	0.0012059
genus	Alistipes	rs1689282	A	C	-0.0520061	0.0113942	17090	5.01245e-06	20.8301	0.00121751
genus	Alistipes	rs2837096	A	G	0.0900406	0.0197343	16858	5.05144e-06	20.8152	0.00123336
genus	Alistipes	rs2875322	T	C	-0.0580945	0.0131432	17459	9.8654e-06	19.5351	0.00111779
genus	Alistipes	rs34417064	G	A	0.048202	0.0106868	17570	6.47051e-06	20.3414	0.00115653
genus	Alistipes	rs36021379	A	G	-0.0643201	0.0145417	17090	9.72757e-06	19.5619	0.00114346
genus	Alistipes	rs4810359	A	G	-0.0652428	0.0146155	17380	8.04672e-06	19.9244	0.00114522
genus	Alistipes	rs62576416	T	C	0.0492647	0.0109733	17564	7.13866e-06	20.1534	0.00114624
genus	Alistipes	rs67705352	T	G	-0.0532404	0.0110864	17567	1.56841e-06	23.0596	0.00131109
genus	Alistipes	rs7129639	C	A	-0.0524955	0.0109584	17571	1.66409e-06	22.9458	0.00130433
genus	Alistipes	rs8130320	A	G	-0.049002	0.010717	17571	4.82274e-06	20.904	0.00118841
genus	Allisonella	rs1901739	T	G	0.115769	0.0248626	3212	3.21898e-06	21.6679	0.00670486
genus	Allisonella	rs35110698	T	C	-0.146322	0.0320852	3212	5.10518e-06	20.7845	0.00643326
genus	Allisonella	rs35778461	C	T	0.146679	0.0297186	3212	7.99075e-07	24.3449	0.007527
genus	Allisonella	rs594561	C	T	0.112231	0.0251681	3212	8.22486e-06	19.8725	0.00615272
genus	Allisonella	rs602075	A	G	0.168974	0.0296976	3212	1.27161e-08	32.3541	0.00997858
genus	Allisonella	rs6742198	G	A	0.149152	0.0316484	3182	2.44366e-06	22.1963	0.00693158
genus	Allisonella	rs76904847	G	A	0.148523	0.0334857	3182	9.1888e-06	19.6607	0.00614462
genus	Allisonella	rs7803657	A	G	-0.149856	0.033649	3212	8.44828e-06	19.8213	0.00613696
genus	Allisonella	rs7898615	T	G	0.167966	0.0373586	3212	6.92267e-06	20.2019	0.00625407
genus	Alloprevotella	rs10902921	G	A	-0.177577	0.0388624	3009	4.89136e-06	20.8655	0.00689115
genus	Alloprevotella	rs117927780	T	G	0.120643	0.0265307	3007	5.43357e-06	20.6643	0.00682967
genus	Alloprevotella	rs12675596	G	T	0.145669	0.0290678	3008	5.40505e-07	25.0969	0.00827981
genus	Alloprevotella	rs1956760	T	C	0.132207	0.0297911	3009	9.08789e-06	19.6811	0.00650252
genus	Alloprevotella	rs2154444	T	G	0.138234	0.0308961	3009	7.67081e-06	20.0049	0.00660881
genus	Alloprevotella	rs34619204	G	A	-0.156037	0.0344392	3003	5.87639e-06	20.5144	0.00678943
genus	Alloprevotella	rs4364940	A	G	0.126418	0.0282207	3008	7.47813e-06	20.0535	0.00662695
genus	Alloprevotella	rs4680035	G	A	0.119599	0.0259446	3007	4.03052e-06	21.2361	0.00701735
genus	Alloprevotella	rs500765	G	A	-0.148693	0.0331253	3002	7.16266e-06	20.1359	0.00666721
genus	Alloprevotella	rs58212166	A	G	-0.161506	0.0359102	3005	6.87607e-06	20.2139	0.00668624
genus	Anaerofilum	rs10794359	T	C	-0.0953524	0.02006	4994	2.00057e-06	22.5854	0.00450395
genus	Anaerofilum	rs1563175	A	C	0.0923834	0.0202157	5051	4.88001e-06	20.8755	0.00411757
genus	Anaerofilum	rs17012738	T	G	0.0903417	0.0200239	5051	6.43147e-06	20.3472	0.00401378
genus	Anaerofilum	rs17096874	C	T	-0.126337	0.0268919	5051	2.62779e-06	22.062	0.00435058
genus	Anaerofilum	rs356049	G	A	0.132603	0.0289802	4994	4.74774e-06	20.9281	0.00417482
genus	Anaerofilum	rs4244069	G	A	-0.146775	0.0326594	5030	6.98668e-06	20.1888	0.00399923
genus	Anaerofilum	rs4506496	G	A	0.10309	0.0212861	4935	1.27857e-06	23.4457	0.00473034
genus	Anaerofilum	rs712981	A	C	0.10076	0.0202902	5051	6.83784e-07	24.6505	0.00485854
genus	Anaerofilum	rs79598899	C	T	0.182586	0.0357284	4709	3.21518e-07	26.1049	0.00551538
genus	Anaerofilum	rs816292	T	C	-0.113003	0.02204	5017	2.9416e-07	26.2772	0.00521241
genus	Anaerofilum	rs9299345	T	C	-0.1364	0.0302372	5051	6.45257e-06	20.341	0.00401255
genus	Anaerostipes	rs2014785	T	C	0.0515687	0.0112199	16445	4.30275e-06	21.1224	0.00128294
genus	Anaerostipes	rs2396460	T	C	-0.0512653	0.0109555	16912	2.87727e-06	21.8941	0.00129307
genus	Anaerostipes	rs2804244	A	G	-0.053089	0.0110983	16926	1.72235e-06	22.8795	0.00135007
genus	Anaerostipes	rs3900776	G	A	-0.110013	0.0236302	14694	3.23e-06	21.6719	0.00147291
genus	Anaerostipes	rs62157625	T	C	0.088573	0.0185548	15215	1.80966e-06	22.7842	0.00149544
genus	Anaerostipes	rs62215703	G	A	0.0644965	0.0136702	15550	2.38126e-06	22.2571	0.00142946
genus	Anaerostipes	rs6474958	A	G	-0.0500065	0.0112001	16918	8.01317e-06	19.9324	0.00117693
genus	Anaerostipes	rs6726833	C	A	-0.0877497	0.0189408	16924	3.60694e-06	21.4606	0.0012666
genus	Anaerostipes	rs6854026	C	T	0.0508482	0.0109075	16921	3.13519e-06	21.7294	0.00128267
genus	Anaerostipes	rs7193624	C	T	0.0750642	0.0150723	16926	6.34981e-07	24.8001	0.00146324
genus	Anaerostipes	rs78735375	A	C	-0.137429	0.0305304	10360	6.75192e-06	20.2584	0.001952
genus	Anaerotruncus	rs10150232	A	G	0.0567088	0.0124877	16117	5.59426e-06	20.6197	0.0012779
genus	Anaerotruncus	rs115414803	A	C	-0.144356	0.0317524	9273	5.45974e-06	20.6644	0.00222397
genus	Anaerotruncus	rs1272208	G	T	-0.0611743	0.0129831	16117	2.4548e-06	22.1988	0.00137563
genus	Anaerotruncus	rs1431492	C	T	-0.0654996	0.0146188	16560	7.4467e-06	20.0725	0.00121079
genus	Anaerotruncus	rs17734739	T	C	0.0660052	0.014908	15927	9.53342e-06	19.6002	0.00122927
genus	Anaerotruncus	rs4669806	G	T	0.0576389	0.0122994	16566	2.78165e-06	21.9589	0.00132395
genus	Anaerotruncus	rs6494922	A	G	0.0903106	0.0202257	16067	8.00114e-06	19.9351	0.00123937
genus	Anaerotruncus	rs6563550	T	C	0.0877135	0.0176745	16566	6.95123e-07	24.6256	0.00148449
genus	Anaerotruncus	rs7155595	C	A	0.0539336	0.0118903	16553	5.73481e-06	20.5722	0.00124142
genus	Anaerotruncus	rs8005030	C	T	0.0554447	0.0117854	16548	2.54478e-06	22.1297	0.00133568
genus	Anaerotruncus	rs9347879	T	C	0.050618	0.011049	16566	4.62252e-06	20.9851	0.00126531
genus	Bacteroides	rs11585893	A	G	-0.0740746	0.0147633	17821	5.2356e-07	25.1722	0.00141067
genus	Bacteroides	rs13207588	A	G	-0.059205	0.0131195	17707	6.39901e-06	20.3627	0.00114879
genus	Bacteroides	rs1340391	T	C	-0.0592004	0.0132244	18302	7.58422e-06	20.0377	0.00109376
genus	Bacteroides	rs17619981	T	G	0.0880978	0.0187002	15801	2.46434e-06	22.1913	0.00140263
genus	Bacteroides	rs2023437	T	C	-0.0782325	0.0167634	17484	3.05837e-06	21.7771	0.00124414
genus	Bacteroides	rs66474973	G	T	0.0812515	0.0164479	17405	7.81489e-07	24.4001	0.0014001
genus	Bacteroides	rs66710942	C	T	0.0488038	0.0107412	17821	5.53011e-06	20.642	0.00115709
genus	Bacteroides	rs6795673	C	T	0.0538565	0.0105251	18301	3.1052e-07	26.1803	0.00142865
genus	Bacteroides	rs9507307	C	T	0.0604456	0.0129128	18184	2.85389e-06	21.91	0.00120359
genus	Barnesiella	rs11155559	T	C	0.0956023	0.0212961	13383	7.14922e-06	20.1499	0.00150359
genus	Barnesiella	rs113258194	A	G	0.098992	0.0214121	13945	3.77895e-06	21.3708	0.00153038
genus	Barnesiella	rs12909713	C	T	-0.0550716	0.0120039	14205	4.47925e-06	21.045	0.00147954
genus	Barnesiella	rs13242616	T	C	-0.0583747	0.0123176	13945	2.14631e-06	22.4562	0.00160798
genus	Barnesiella	rs199035	A	G	-0.0559495	0.0119716	13945	2.96061e-06	21.8388	0.00156384
genus	Barnesiella	rs2276875	A	G	-0.0697176	0.0139537	13893	5.84261e-07	24.9599	0.00179362
genus	Barnesiella	rs2428166	G	A	-0.165859	0.0337309	8091	8.78294e-07	24.172	0.00297936
genus	Barnesiella	rs60316894	C	T	-0.121478	0.025184	12717	1.40969e-06	23.2637	0.00182629
genus	Barnesiella	rs62251337	A	G	-0.0690763	0.0149374	13945	3.75721e-06	21.3818	0.00153117
genus	Barnesiella	rs72684847	T	C	-0.114369	0.0253873	12984	6.63807e-06	20.2917	0.00156062
genus	Barnesiella	rs76181748	C	T	-0.0778559	0.017164	14201	5.73305e-06	20.5724	0.00144677
genus	Barnesiella	rs77455852	T	G	-0.0891491	0.0195601	13394	5.17142e-06	20.7696	0.0015485
genus	Barnesiella	rs79795328	A	G	-0.0818645	0.0176441	13657	3.48793e-06	21.5243	0.00157382
genus	Bifidobacterium	rs10923462	T	G	-0.122164	0.0273032	10734	7.66425e-06	20.0161	0.00186162
genus	Bifidobacterium	rs12022129	G	A	0.0619356	0.0138937	14776	8.28027e-06	19.8693	0.00134308
genus	Bifidobacterium	rs182549	C	T	0.119703	0.0127294	14778	5.26663e-21	88.418	0.0059483
genus	Bifidobacterium	rs2491158	G	A	0.0712624	0.015983	14021	8.24825e-06	19.8766	0.00141583
genus	Bifidobacterium	rs2686790	T	C	0.070741	0.0157926	14778	7.48606e-06	20.0621	0.00135591
genus	Bifidobacterium	rs540489	T	G	-0.0637641	0.0138746	14561	4.31206e-06	21.118	0.00144841
genus	Bifidobacterium	rs55888705	A	G	0.0546319	0.0121139	14777	6.48679e-06	20.3362	0.0013745
genus	Bifidobacterium	rs56108664	T	C	0.0729971	0.0157926	13916	3.79623e-06	21.362	0.00153294
genus	Bifidobacterium	rs5746486	T	C	-0.0536216	0.0120801	14778	9.04393e-06	19.7008	0.00133152
genus	Bifidobacterium	rs62181700	G	A	-0.0624643	0.0131205	14774	1.92818e-06	22.6622	0.00153179
genus	Bifidobacterium	rs7322849	T	C	0.112428	0.0201813	14778	2.53379e-08	31.0311	0.0020957
genus	Bifidobacterium	rs73797465	T	G	-0.0953566	0.0209237	14666	5.18003e-06	20.7667	0.00141417
genus	Bifidobacterium	rs75344046	C	T	0.232354	0.0505979	3856	4.38657e-06	21.0771	0.00543914
genus	Bifidobacterium	rs7971116	G	A	0.0532799	0.0119456	14778	8.18765e-06	19.8908	0.00134435
genus	Bifidobacterium	rs857444	C	T	0.0558234	0.0121219	14777	4.12143e-06	21.2047	0.00143311
genus	Bilophila	rs1241171	G	A	-0.0692654	0.0150148	12856	3.96644e-06	21.2777	0.0016526
genus	Bilophila	rs12912081	G	A	-0.0958791	0.0215189	12777	8.36643e-06	19.8491	0.00155134
genus	Bilophila	rs1571225	C	T	0.0826826	0.0170621	12854	1.25998e-06	23.4797	0.0018236
genus	Bilophila	rs1969927	G	A	0.0564589	0.0126935	12777	8.67284e-06	19.7804	0.00154597
genus	Bilophila	rs542415	T	C	-0.0613623	0.0133436	12777	4.25268e-06	21.1441	0.00165238
genus	Bilophila	rs6793291	C	A	0.112729	0.0241633	11051	3.08165e-06	21.7611	0.00196564
genus	Bilophila	rs72676854	T	C	0.123209	0.026882	11616	4.57669e-06	21.0031	0.00180517
genus	Bilophila	rs7802841	C	A	0.0670097	0.0137701	12856	1.13689e-06	23.6775	0.00183865
genus	Blautia	rs11149971	C	T	0.117605	0.02339	16255	4.95627e-07	25.2777	0.00155285
genus	Blautia	rs113271346	C	T	0.0782682	0.0172116	17465	5.4313e-06	20.6765	0.00118262
genus	Blautia	rs115043014	G	A	-0.206605	0.043992	4902	2.64742e-06	22.0475	0.00447934
genus	Blautia	rs117001700	T	C	0.196414	0.0441122	4965	8.48342e-06	19.8177	0.00397721
genus	Blautia	rs12453000	C	T	0.0625335	0.0129987	17815	1.5037e-06	23.1406	0.0012974
genus	Blautia	rs3005511	A	G	0.0501085	0.0110768	18276	6.07534e-06	20.4621	0.00111848
genus	Blautia	rs4926264	T	C	0.0826207	0.0178239	18276	3.56273e-06	21.4844	0.0011743
genus	Blautia	rs67794373	C	T	0.0601709	0.0123443	18158	1.09143e-06	23.7571	0.00130679
genus	Blautia	rs682885	A	G	-0.0493376	0.0107359	18274	4.31547e-06	21.117	0.00115437
genus	Blautia	rs72973581	A	G	0.125169	0.0265408	12764	2.40406e-06	22.2381	0.0017395
genus	Blautia	rs73324998	T	C	0.180968	0.040199	4542	6.73759e-06	20.2574	0.00444216
genus	Butyricicoccus	rs10084203	A	G	0.0549699	0.0123563	17135	8.63733e-06	19.789	0.00115369
genus	Butyricicoccus	rs12034718	A	G	0.0701199	0.0158213	16237	9.33718e-06	19.64	0.00120827
genus	Butyricicoccus	rs12585793	T	C	-0.262206	0.0564729	3135	3.43309e-06	21.5441	0.00682955
genus	Butyricicoccus	rs2017189	G	T	-0.0506956	0.011024	17133	4.25241e-06	21.1451	0.0012328
genus	Butyricicoccus	rs2146325	G	A	0.0798459	0.0180108	16344	9.28301e-06	19.6512	0.00120105
genus	Butyricicoccus	rs3737495	A	G	-0.0712187	0.0158888	16782	7.38309e-06	20.0889	0.00119576
genus	Butyricicoccus	rs4962426	G	T	0.0614216	0.0135979	16889	6.27262e-06	20.4007	0.00120662
genus	Butyricicoccus	rs56221232	T	C	0.0828027	0.0167401	17133	7.56061e-07	24.4638	0.00142601
genus	Butyricicoccus	rs62478070	T	G	0.224039	0.0494959	4007	5.99916e-06	20.4782	0.00508716
genus	Butyricicoccus	rs7322368	T	C	0.0815733	0.0183167	17134	8.44793e-06	19.8314	0.00115623
genus	Butyricimonas	rs11228830	A	G	0.135265	0.0298411	8974	5.81978e-06	20.542	0.00228434
genus	Butyricimonas	rs113054641	G	A	-0.144881	0.0274574	9949	1.31619e-07	27.8367	0.00279069
genus	Butyricimonas	rs12458763	A	C	0.122037	0.0269587	10383	5.9882e-06	20.488	0.00196972
genus	Butyricimonas	rs1862649	G	A	0.113124	0.0248176	10123	5.1592e-06	20.7732	0.00204828
genus	Butyricimonas	rs2114713	G	T	0.062721	0.0138998	10734	6.41058e-06	20.3577	0.00189333
genus	Butyricimonas	rs4145834	A	G	0.085784	0.0193371	10737	9.15446e-06	19.6765	0.00182958
genus	Butyricimonas	rs62130338	G	A	-0.0732608	0.0158324	10557	3.70509e-06	21.4076	0.00202409
genus	Butyricimonas	rs62390301	T	C	-0.0872983	0.0174893	10634	5.99024e-07	24.9107	0.00233752
genus	Butyricimonas	rs7083431	A	C	0.0703539	0.0144439	10737	1.11118e-06	23.7208	0.0022048
genus	Butyricimonas	rs71428626	G	T	-0.133188	0.0289905	9776	4.34411e-06	21.1024	0.00215438
genus	Butyricimonas	rs72814525	A	G	0.0664154	0.0149766	10736	9.22425e-06	19.662	0.0018284
genus	Butyricimonas	rs78453362	A	G	-0.14948	0.0327073	8207	4.87161e-06	20.882	0.00253858
genus	Butyricimonas	rs9657374	C	T	0.0680719	0.0148172	10737	4.34617e-06	21.1018	0.00196185
genus	Butyrivibrio	rs1007475	G	T	0.118065	0.0261271	3482	6.21647e-06	20.4086	0.00583036
genus	Butyrivibrio	rs11761679	T	C	0.154775	0.0321539	3482	1.48255e-06	23.1572	0.00661038
genus	Butyrivibrio	rs16934069	T	C	-0.133784	0.0299444	3482	7.90439e-06	19.9494	0.00569991
genus	Butyrivibrio	rs16941336	C	T	0.127488	0.0267936	3482	1.9539e-06	22.6268	0.00645996
genus	Butyrivibrio	rs17163238	G	A	0.140987	0.0309117	3482	5.09216e-06	20.7904	0.00593876
genus	Butyrivibrio	rs28846706	A	G	0.176368	0.0392809	3481	7.12513e-06	20.1478	0.00575791
genus	Butyrivibrio	rs4537857	T	C	-0.12459	0.0260992	3482	1.80868e-06	22.7752	0.00650203
genus	Butyrivibrio	rs486484	A	G	-0.108349	0.0240008	3456	6.35024e-06	20.3678	0.00586231
genus	Butyrivibrio	rs4928024	A	G	-0.17471	0.0389333	3481	7.20898e-06	20.1254	0.00575155
genus	Butyrivibrio	rs72723662	C	T	0.224078	0.0449336	3073	6.13655e-07	24.8527	0.00802773
genus	Butyrivibrio	rs74622183	A	G	-0.201027	0.0428204	3478	2.6705e-06	22.0272	0.00629702
genus	Butyrivibrio	rs7752361	A	G	-0.11923	0.0239975	3481	6.74908e-07	24.6713	0.00704156
genus	Butyrivibrio	rs7763512	G	A	0.119846	0.0253367	3259	2.24387e-06	22.3603	0.0068185
genus	Butyrivibrio	rs9349693	A	G	0.117973	0.0259861	3482	5.62953e-06	20.5984	0.00588424
genus	CandidatusSoleaferrea	rs10090365	G	A	0.0834413	0.0180989	6145	4.02081e-06	21.248	0.00344697
genus	CandidatusSoleaferrea	rs10108780	A	G	-0.092834	0.0199807	5999	3.38114e-06	21.5799	0.00358555
genus	CandidatusSoleaferrea	rs10809135	C	T	-0.0834858	0.0182426	5999	4.73019e-06	20.9366	0.00347903
genus	CandidatusSoleaferrea	rs4678258	T	C	0.0986136	0.0215646	6101	4.80942e-06	20.9049	0.00341588
genus	CandidatusSoleaferrea	rs61825792	T	C	0.112199	0.0231856	6145	1.30378e-06	23.41	0.00379638
genus	CandidatusSoleaferrea	rs6489992	A	G	-0.0840437	0.0187031	6142	7.00358e-06	20.1857	0.0032768
genus	CandidatusSoleaferrea	rs6494306	A	G	-0.0969304	0.0214221	6145	6.04566e-06	20.467	0.0033207
genus	CandidatusSoleaferrea	rs7400877	T	C	-0.0951085	0.0212799	6145	7.84381e-06	19.9691	0.00324017
genus	CandidatusSoleaferrea	rs9973954	A	G	0.0892075	0.0195401	6145	4.98674e-06	20.8356	0.0033803
genus	Catenibacterium	rs10911474	G	A	-0.116992	0.0263168	3239	8.76728e-06	19.7506	0.00606451
genus	Catenibacterium	rs12404911	C	T	0.140717	0.0304142	3239	3.71554e-06	21.3931	0.00656552
genus	Catenibacterium	rs212393	G	A	-0.135254	0.0286209	3239	2.29318e-06	22.3185	0.0068476
genus	Catenibacterium	rs73128290	A	G	0.129726	0.0284563	3239	5.1448e-06	20.7698	0.00637546
genus	Catenibacterium	rs77285108	G	A	-0.161826	0.0353447	3210	4.68288e-06	20.9497	0.0064881
genus	Catenibacterium	rs7742829	C	T	0.11411	0.0251099	3239	5.50844e-06	20.6391	0.0063356
genus	ChristensenellaceaeR.7group	rs10461257	A	G	-0.0551969	0.0122069	15987	6.13234e-06	20.4439	0.00127731
genus	ChristensenellaceaeR.7group	rs16930076	G	T	-0.0662985	0.0149868	16235	9.69803e-06	19.5676	0.00120397
genus	ChristensenellaceaeR.7group	rs17081797	A	G	-0.0904325	0.0204253	16324	9.53446e-06	19.6001	0.0011994
genus	ChristensenellaceaeR.7group	rs4076564	G	A	-0.177592	0.0399271	3631	8.67112e-06	19.773	0.00541908
genus	ChristensenellaceaeR.7group	rs60954665	T	G	0.049815	0.0110787	16324	6.9097e-06	20.2156	0.00123702
genus	ChristensenellaceaeR.7group	rs62132810	A	G	-0.0828853	0.0179623	15066	3.94211e-06	21.29	0.00141131
genus	ChristensenellaceaeR.7group	rs62190261	A	C	0.0958394	0.0214723	15274	8.06685e-06	19.9193	0.00130261
genus	ChristensenellaceaeR.7group	rs62467127	C	T	0.114108	0.0251983	12719	5.94272e-06	20.5033	0.00160968
genus	ChristensenellaceaeR.7group	rs73952017	C	T	-0.0862164	0.0194354	15274	9.1623e-06	19.676	0.00128671
genus	ChristensenellaceaeR.7group	rs78521377	C	T	0.124992	0.0274797	12605	5.40258e-06	20.6857	0.00163864
genus	ChristensenellaceaeR.7group	rs79150079	C	A	0.121547	0.0270977	11994	7.27469e-06	20.1163	0.00167466
genus	ChristensenellaceaeR.7group	rs892686	A	G	0.0514099	0.011136	16325	3.90155e-06	21.31	0.00130382
genus	genus.Clostridiumsensustricto1.txt	rs115807074	A	G	-0.22736	0.0492575	4229	3.91702e-06	21.295	0.00501259
genus	genus.Clostridiumsensustricto1.txt	rs116847295	C	T	0.110021	0.0246032	12910	7.75488e-06	19.9943	0.00154659
genus	genus.Clostridiumsensustricto1.txt	rs12186080	G	A	0.072899	0.0163222	14112	7.96015e-06	19.9446	0.00141151
genus	genus.Clostridiumsensustricto1.txt	rs12341505	G	A	0.0810718	0.0180121	14118	6.76475e-06	20.2558	0.00143289
genus	genus.Clostridiumsensustricto1.txt	rs17394442	T	C	-0.155641	0.0348447	7602	7.94303e-06	19.9463	0.00261764
genus	genus.Clostridiumsensustricto1.txt	rs2795528	G	A	-0.184315	0.0392204	6366	2.60853e-06	22.078	0.0034572
genus	genus.Clostridiumsensustricto1.txt	rs2817172	C	T	0.058139	0.0124492	13658	3.0107e-06	21.8065	0.0015943
genus	genus.Clostridiumsensustricto1.txt	rs550843	T	C	-0.0783246	0.0169209	14102	3.67688e-06	21.4233	0.00151708
genus	Collinsella	rs10890671	T	C	-0.0537401	0.0118848	14334	6.13339e-06	20.4433	0.00142438
genus	Collinsella	rs11597285	G	T	-0.0537947	0.0120548	14334	8.10124e-06	19.911	0.00138734
genus	Collinsella	rs149807560	C	A	-0.104264	0.0235841	13473	9.82661e-06	19.5419	0.00144857
genus	Collinsella	rs2103510	G	A	0.0786551	0.0168217	14334	2.92782e-06	21.8602	0.00152295
genus	Collinsella	rs62102630	A	G	-0.0696299	0.0153325	14334	5.59005e-06	20.6208	0.00143673
genus	Collinsella	rs6758729	A	G	-0.0633194	0.0142693	14334	9.10297e-06	19.6882	0.00137184
genus	Collinsella	rs7179874	A	G	0.0714048	0.0158575	13801	6.70356e-06	20.2731	0.00146701
genus	Collinsella	rs73052258	G	A	0.0930178	0.0202658	14334	4.43498e-06	21.0641	0.00146757
genus	Collinsella	rs75672793	A	G	-0.108908	0.0240522	12601	5.95463e-06	20.4995	0.00162443
genus	Collinsella	rs9541268	C	A	0.09597	0.0197312	12914	1.15115e-06	23.6535	0.00182855
genus	Coprobacter	rs11532348	C	T	-0.103931	0.0226826	6364	4.60671e-06	20.9876	0.00328806
genus	Coprobacter	rs12684609	T	C	0.100827	0.0220366	6364	4.75259e-06	20.9279	0.00327873
genus	Coprobacter	rs12908296	A	G	0.100596	0.0223213	6793	6.58319e-06	20.3047	0.00298103
genus	Coprobacter	rs143180826	C	T	0.170495	0.0383445	5460	8.73165e-06	19.7633	0.00360792
genus	Coprobacter	rs143662916	C	T	0.253264	0.0540141	3083	2.7475e-06	21.971	0.00708064
genus	Coprobacter	rs189356	A	G	-0.0781125	0.0171916	6763	5.52925e-06	20.6385	0.00304329
genus	Coprobacter	rs213863	C	T	-0.0887412	0.0188377	6798	2.46719e-06	22.1853	0.00325385
genus	Coprobacter	rs305411	A	G	0.129218	0.0264518	6777	1.03399e-06	23.8567	0.00350893
genus	Coprobacter	rs3828477	G	T	-0.091218	0.019569	6798	3.14157e-06	21.7217	0.00318606
genus	Coprobacter	rs57543781	T	G	0.0786591	0.0177472	6387	9.32762e-06	19.6383	0.00306625
genus	Coprobacter	rs6014909	A	G	0.0765877	0.0172751	6773	9.27512e-06	19.6494	0.00289359
genus	Coprobacter	rs62177393	G	A	0.119569	0.0268618	6638	8.53561e-06	19.808	0.00297605
genus	Coprobacter	rs72821405	T	C	-0.147365	0.0319978	6177	4.11512e-06	21.2036	0.00342203
genus	Coprobacter	rs74919520	G	A	0.125703	0.0276296	6387	5.37533e-06	20.6922	0.00323028
genus	Coprococcus1	rs1010560	C	A	0.0580232	0.0122722	16723	2.26699e-06	22.3517	0.00133496
genus	Coprococcus1	rs12794898	G	T	0.0903299	0.0197212	15186	4.64223e-06	20.9767	0.0013796
genus	Coprococcus1	rs1576241	A	G	-0.0510343	0.0109535	16729	3.1744e-06	21.7056	0.00129595
genus	Coprococcus1	rs1762123	C	T	-0.0891532	0.0198554	16724	7.11821e-06	20.1588	0.00120407
genus	Coprococcus1	rs2907920	A	G	0.0561173	0.0126824	16040	9.65204e-06	19.5766	0.00121915
genus	Coprococcus1	rs4277593	A	G	0.0585649	0.0109914	16651	9.91544e-08	28.387	0.00170213
genus	Coprococcus1	rs56405618	A	G	-0.08963	0.0186508	16379	1.5422e-06	23.0918	0.00140803
genus	Coprococcus1	rs73031725	T	C	0.167591	0.0355224	7206	2.38293e-06	22.2524	0.00307938
genus	Coprococcus1	rs73167075	T	C	0.0573137	0.0127573	16733	7.03533e-06	20.1812	0.00120476
genus	Coprococcus1	rs74101919	T	C	-0.0718989	0.0144651	16732	6.67805e-07	24.7029	0.00147439
genus	Coprococcus2	rs12634070	T	C	0.0736486	0.0164921	11457	7.98149e-06	19.9388	0.0017376
genus	Coprococcus2	rs13113703	A	G	-0.0597202	0.0135196	11477	9.99317e-06	19.5093	0.00169727
genus	Coprococcus2	rs2482516	C	T	0.0754415	0.0164619	11483	4.58787e-06	20.9984	0.00182563
genus	Coprococcus2	rs35890118	A	G	-0.066536	0.0147661	11478	6.60626e-06	20.3005	0.00176583
genus	Coprococcus2	rs61823518	A	C	-0.0955381	0.0215724	10980	9.47978e-06	19.6099	0.00178311
genus	Coprococcus2	rs62470912	T	G	-0.103203	0.0232595	10514	9.12085e-06	19.6835	0.00186898
genus	Coprococcus2	rs6677933	C	T	-0.0804405	0.0164216	11483	9.65961e-07	23.9906	0.00208524
genus	Coprococcus2	rs6894272	T	C	-0.113458	0.0253003	11001	7.31001e-06	20.1067	0.00182471
genus	Coprococcus2	rs72680320	T	C	-0.0649382	0.013919	11009	3.07963e-06	21.7623	0.00197323
genus	Coprococcus2	rs9426473	A	G	0.0727361	0.0161662	11486	6.81836e-06	20.24	0.00175935
genus	Coprococcus3	rs11080344	C	T	0.0516921	0.0113054	15835	4.82322e-06	20.9036	0.00131851
genus	Coprococcus3	rs13247359	A	G	-0.051211	0.0113031	15833	5.87864e-06	20.5247	0.00129481
genus	Coprococcus3	rs13394391	C	T	-0.0709302	0.0150918	15834	2.60265e-06	22.0864	0.00139311
genus	Coprococcus3	rs178271	T	C	0.145257	0.0294239	10794	7.9454e-07	24.3665	0.00225275
genus	Coprococcus3	rs4575475	G	A	0.0619514	0.0137787	15154	6.91909e-06	20.2128	0.00133223
genus	Coprococcus3	rs8100692	T	C	0.0577411	0.0113476	15829	3.61099e-07	25.8885	0.00163305
genus	DefluviitaleaceaeUCG011	rs112893842	T	C	0.11381	0.0232806	8183	1.01537e-06	23.8929	0.00291203
genus	DefluviitaleaceaeUCG011	rs12500663	T	G	-0.114704	0.022771	8132	4.72226e-07	25.3678	0.00311057
genus	DefluviitaleaceaeUCG011	rs1582238	T	C	0.0805036	0.0167257	7983	1.48551e-06	23.1609	0.0028936
genus	DefluviitaleaceaeUCG011	rs2892880	G	A	0.0817755	0.0181686	8182	6.76615e-06	20.2533	0.00246984
genus	DefluviitaleaceaeUCG011	rs4344384	G	T	0.0715978	0.0156309	8180	4.6381e-06	20.9761	0.00255838
genus	DefluviitaleaceaeUCG011	rs4677103	A	G	0.0977912	0.0197263	7983	7.14449e-07	24.5696	0.00306906
genus	DefluviitaleaceaeUCG011	rs55658617	T	C	0.174369	0.0362226	6663	1.48074e-06	23.1659	0.00346579
genus	DefluviitaleaceaeUCG011	rs75250694	G	A	0.115814	0.0258675	7767	7.5633e-06	20.04	0.00257417
genus	DefluviitaleaceaeUCG011	rs9608282	T	G	0.142939	0.0299793	7716	1.86129e-06	22.7273	0.00293758
genus	DefluviitaleaceaeUCG011	rs9725395	A	G	-0.13834	0.029554	8011	2.85602e-06	21.9055	0.00272765
genus	Desulfovibrio	rs10937554	C	T	0.123239	0.0273141	8949	6.42389e-06	20.353	0.00226968
genus	Desulfovibrio	rs12031543	T	C	-0.127185	0.0281887	8855	6.42464e-06	20.3527	0.00229369
genus	Desulfovibrio	rs13066142	G	A	0.119141	0.0250891	9241	2.0472e-06	22.5453	0.0024343
genus	Desulfovibrio	rs16863365	A	G	0.109402	0.0226964	8776	1.43369e-06	23.2296	0.00264056
genus	Desulfovibrio	rs17062711	A	G	0.0712117	0.016079	8949	9.47275e-06	19.6105	0.00218706
genus	Desulfovibrio	rs2590913	G	A	0.154496	0.0339396	7225	5.31209e-06	20.7156	0.0028598
genus	Desulfovibrio	rs2853179	C	T	0.0811971	0.0174234	8949	3.15872e-06	21.7128	0.00242095
genus	Desulfovibrio	rs3789086	A	G	0.101662	0.0229295	9236	9.26387e-06	19.6532	0.00212384
genus	Desulfovibrio	rs4797774	G	A	0.212582	0.0470044	3476	6.10867e-06	20.4421	0.00584988
genus	Desulfovibrio	rs6580353	T	C	0.0770979	0.0169735	9241	5.56588e-06	20.6275	0.00222768
genus	Desulfovibrio	rs72647089	T	G	-0.106594	0.0239337	8985	8.43869e-06	19.8314	0.0022028
genus	Desulfovibrio	rs7729080	C	A	-0.070287	0.0157691	9241	8.30152e-06	19.8628	0.00214528
genus	Dialister	rs10938938	G	A	-0.0773514	0.0170915	11401	6.01878e-06	20.4786	0.00179331
genus	Dialister	rs11071887	T	C	0.0662403	0.0146315	11989	5.97579e-06	20.4925	0.00170664
genus	Dialister	rs11166701	A	G	0.0655301	0.013186	11720	6.7066e-07	24.6934	0.00210288
genus	Dialister	rs2314294	T	C	0.0865932	0.0193719	11339	7.82041e-06	19.9778	0.00175907
genus	Dialister	rs2435610	A	C	0.0647131	0.0143314	11984	6.31758e-06	20.3861	0.0016985
genus	Dialister	rs4747450	C	A	0.0668509	0.0147685	11987	5.99479e-06	20.4864	0.00170642
genus	Dialister	rs4753063	G	A	-0.0596297	0.0130052	11989	4.53831e-06	21.0194	0.00175044
genus	Dialister	rs75416973	A	G	0.0727223	0.016451	11402	9.84525e-06	19.5378	0.00171091
genus	Dialister	rs764177	C	A	-0.0601454	0.0135366	11988	8.86431e-06	19.7385	0.00164409
genus	Dialister	rs76680460	G	A	-0.161296	0.0364332	7176	9.54764e-06	19.5944	0.00272387
genus	Dialister	rs9554744	T	C	0.0734472	0.0162263	11989	5.9992e-06	20.485	0.00170602
genus	Dorea	rs11150408	T	G	0.0488254	0.0109063	17215	7.57735e-06	20.0393	0.00116284
genus	Dorea	rs12537781	T	C	-0.055544	0.0125223	17608	9.18127e-06	19.6724	0.00111612
genus	Dorea	rs12634859	T	C	0.0594702	0.0134358	17499	9.58815e-06	19.5895	0.00111834
genus	Dorea	rs13279148	G	A	0.0715309	0.0150878	17605	2.12676e-06	22.4744	0.00127511
genus	Dorea	rs1899291	C	T	0.0697217	0.0150285	17609	3.49571e-06	21.5208	0.00122079
genus	Dorea	rs3005511	A	G	0.0516127	0.0112852	17610	4.79709e-06	20.9143	0.00118636
genus	Dorea	rs3752849	G	A	0.163846	0.036608	5322	7.61664e-06	20.0242	0.00374984
genus	Dorea	rs4793307	C	T	0.0574165	0.0122472	17600	2.75689e-06	21.9762	0.00124723
genus	Dorea	rs62503162	A	G	-0.0974091	0.0194379	16210	5.40656e-07	25.11	0.00154684
genus	Dorea	rs66490379	T	C	0.0546722	0.0123221	17605	9.12562e-06	19.684	0.00111697
genus	Dorea	rs73729431	C	T	-0.13745	0.0299983	9596	4.60699e-06	20.9897	0.00218302
genus	Eggerthella	rs112205261	T	C	-0.188618	0.0403613	5036	2.96492e-06	21.8305	0.00431788
genus	Eggerthella	rs13070736	A	C	-0.121331	0.0272024	5147	8.1841e-06	19.8866	0.00385035
genus	Eggerthella	rs1377678	C	T	0.0904554	0.0203756	5147	9.02107e-06	19.7006	0.00381447
genus	Eggerthella	rs1784405	T	G	0.0908248	0.0198175	5147	4.5823e-06	20.9962	0.00406432
genus	Eggerthella	rs2223081	G	A	0.102572	0.0221108	5147	3.50112e-06	21.5119	0.00416372
genus	Eggerthella	rs2240838	G	A	-0.0980582	0.0197653	5147	7.00832e-07	24.6033	0.00475922
genus	Eggerthella	rs2877457	G	A	-0.093486	0.0210208	5083	8.69476e-06	19.7709	0.00387606
genus	Eggerthella	rs3851328	T	G	-0.107774	0.0236527	5147	5.2004e-06	20.754	0.0040176
genus	Eggerthella	rs4985746	G	A	0.110522	0.0247653	4906	8.08973e-06	19.9084	0.00404322
genus	Eggerthella	rs6430926	C	T	0.0879736	0.0197127	5147	8.09034e-06	19.9087	0.0038546
genus	Eggerthella	rs67490567	T	C	0.108495	0.0245457	5083	9.86512e-06	19.5297	0.00382895
genus	Eggerthella	rs76663501	C	T	0.175349	0.0378576	4814	3.62481e-06	21.4448	0.00443674
genus	Eisenbergiella	rs11027642	C	T	0.129006	0.0284844	5583	5.92662e-06	20.5044	0.00366052
genus	Eisenbergiella	rs11651545	T	C	0.106901	0.0237647	5528	6.85031e-06	20.2273	0.00364703
genus	Eisenbergiella	rs11938607	T	C	0.0978125	0.0216636	5583	6.32955e-06	20.3786	0.00363813
genus	Eisenbergiella	rs12257723	A	C	-0.0952742	0.0211569	5582	6.69309e-06	20.2717	0.00361978
genus	Eisenbergiella	rs12710729	C	A	0.0893384	0.0199069	5583	7.19611e-06	20.1332	0.00359448
genus	Eisenbergiella	rs13258851	A	G	0.137001	0.0302124	5583	5.77115e-06	20.5553	0.00366957
genus	Eisenbergiella	rs1508033	A	C	0.091546	0.0195787	5580	2.92803e-06	21.8553	0.00390284
genus	Eisenbergiella	rs1553971	T	G	0.120965	0.0263054	5583	4.25618e-06	21.1383	0.00377325
genus	Eisenbergiella	rs2683098	C	T	0.107319	0.022515	5582	1.8741e-06	22.7118	0.00405372
genus	Eisenbergiella	rs3812426	G	A	0.106447	0.0224159	5583	2.04686e-06	22.5425	0.0040229
genus	Eisenbergiella	rs4462860	G	A	0.0939071	0.0201104	5460	3.01828e-06	21.7969	0.00397769
genus	Enterorhabdus	rs10098492	T	C	0.132323	0.0293688	7361	6.61974e-06	20.2946	0.00275021
genus	Enterorhabdus	rs10242782	C	A	-0.0761422	0.0166951	7524	5.09715e-06	20.7949	0.00275692
genus	Enterorhabdus	rs114731706	T	G	0.182308	0.0382298	5956	1.85378e-06	22.7333	0.00380363
genus	Enterorhabdus	rs2051957	C	T	0.0843291	0.0189864	7524	8.93133e-06	19.7221	0.00261507
genus	Enterorhabdus	rs3017103	A	G	0.0980897	0.0208995	7524	2.68689e-06	22.0222	0.00291916
genus	Enterorhabdus	rs424715	T	C	0.0818743	0.0174855	7524	2.8351e-06	21.9192	0.00290555
genus	Enterorhabdus	rs73331712	T	C	0.26199	0.055123	3109	2.00604e-06	22.5747	0.00721335
genus	Enterorhabdus	rs77655283	G	A	0.132988	0.0298306	7494	8.26885e-06	19.8694	0.00264506
genus	Erysipelatoclostridium	rs1106058	A	G	0.0770877	0.0173458	9783	8.82307e-06	19.7466	0.00201481
genus	Erysipelatoclostridium	rs1434153	G	A	-0.0684526	0.0152443	9662	7.10995e-06	20.1592	0.00208253
genus	Erysipelatoclostridium	rs16936671	C	T	-0.0968026	0.0217883	9488	8.87651e-06	19.735	0.00207611
genus	Erysipelatoclostridium	rs17804233	C	T	0.0662914	0.0144203	9783	4.28447e-06	21.1289	0.00215554
genus	Erysipelatoclostridium	rs2711883	T	C	-0.0781238	0.0176415	9782	9.49293e-06	19.6068	0.00200078
genus	Erysipelatoclostridium	rs2901723	C	A	0.0641339	0.0144295	9662	8.80355e-06	19.7508	0.00204043
genus	Erysipelatoclostridium	rs340991	A	G	-0.0740482	0.0158891	9781	3.15745e-06	21.714	0.00221555
genus	Erysipelatoclostridium	rs45480394	T	G	-0.0687134	0.0151835	9604	6.02463e-06	20.4761	0.00212794
genus	Erysipelatoclostridium	rs4697572	A	G	-0.0810636	0.0163308	9779	6.91117e-07	24.6347	0.00251333
genus	Erysipelatoclostridium	rs58236560	G	T	-0.111157	0.0234426	9368	2.11966e-06	22.4786	0.00239428
genus	Erysipelatoclostridium	rs61806970	C	T	0.142548	0.0320688	8644	8.78649e-06	19.754	0.00228061
genus	Erysipelatoclostridium	rs622418	G	A	0.0668051	0.0143224	9783	3.09574e-06	21.7518	0.00221895
genus	Erysipelatoclostridium	rs6474512	A	C	0.067015	0.0143201	9783	2.87195e-06	21.8958	0.0022336
genus	Erysipelatoclostridium	rs710230	T	C	0.143381	0.0281514	9016	3.52029e-07	25.9352	0.00286895
genus	Erysipelatoclostridium	rs7221249	G	A	-0.0839861	0.0142741	9781	4.00975e-09	34.6119	0.00352693
genus	Erysipelatoclostridium	rs9590927	A	G	0.0646003	0.0143479	9782	6.71883e-06	20.2675	0.00206806
genus	ErysipelotrichaceaeUCG003	rs11666127	A	G	-0.0719187	0.0161371	13813	8.32146e-06	19.8597	0.0014359
genus	ErysipelotrichaceaeUCG003	rs11994308	C	T	0.115417	0.0242503	13558	1.94139e-06	22.6488	0.00166797
genus	ErysipelotrichaceaeUCG003	rs12251396	A	G	-0.0705399	0.0158766	14211	8.87073e-06	19.7376	0.00138716
genus	ErysipelotrichaceaeUCG003	rs17798136	G	A	0.158818	0.0347674	7421	4.92405e-06	20.861	0.00280395
genus	ErysipelotrichaceaeUCG003	rs2044550	T	C	-0.0609347	0.0136043	14899	7.49643e-06	20.0595	0.00134474
genus	ErysipelotrichaceaeUCG003	rs28568391	A	G	-0.0583911	0.0118741	14544	8.76402e-07	24.1788	0.00165993
genus	ErysipelotrichaceaeUCG003	rs4758231	G	T	-0.0551754	0.0122047	14890	6.15934e-06	20.4353	0.00137072
genus	ErysipelotrichaceaeUCG003	rs59068084	T	G	0.0564772	0.0120224	14544	2.63142e-06	22.0651	0.00151504
genus	ErysipelotrichaceaeUCG003	rs62403464	T	C	-0.0731743	0.0156516	14899	2.93659e-06	21.8546	0.0014649
genus	ErysipelotrichaceaeUCG003	rs6875357	C	T	0.165673	0.0353831	7034	2.8371e-06	21.9175	0.00310713
genus	ErysipelotrichaceaeUCG003	rs75949021	T	C	-0.169667	0.0374238	6721	5.79681e-06	20.548	0.00304887
genus	ErysipelotrichaceaeUCG003	rs76502207	T	C	0.144844	0.0289929	10740	5.85823e-07	24.9537	0.00231848
genus	ErysipelotrichaceaeUCG003	rs8053479	A	G	-0.0838212	0.0186509	13813	6.98275e-06	20.195	0.00146011
genus	Escherichia.Shigella	rs112767262	T	C	0.0732963	0.0163589	11771	7.44585e-06	20.0717	0.00170257
genus	Escherichia.Shigella	rs113127095	A	G	0.151009	0.0323434	8433	3.02765e-06	21.7938	0.00257829
genus	Escherichia.Shigella	rs113513883	A	G	0.172283	0.038041	6280	5.92966e-06	20.5042	0.00325541
genus	Escherichia.Shigella	rs1154904	A	G	-0.0613376	0.0130644	12002	2.66592e-06	22.0395	0.00183325
genus	Escherichia.Shigella	rs2798105	A	G	-0.100851	0.0222045	11296	5.57475e-06	20.6253	0.00182289
genus	Escherichia.Shigella	rs4731451	G	A	-0.0609885	0.0135157	12001	6.40922e-06	20.3585	0.00169381
genus	Escherichia.Shigella	rs57024273	T	C	0.0626172	0.0139919	11853	7.63184e-06	20.0246	0.00168684
genus	Escherichia.Shigella	rs592299	T	C	-0.0592004	0.0129486	11995	4.83227e-06	20.8992	0.00173958
genus	Escherichia.Shigella	rs73208162	A	G	-0.119296	0.024839	11073	1.56496e-06	23.0623	0.0020788
genus	Escherichia.Shigella	rs76141197	C	T	0.132159	0.0292377	9649	6.17924e-06	20.4276	0.00211304
genus	Escherichia.Shigella	rs78143293	A	G	-0.0798582	0.0180404	11996	9.57143e-06	19.5918	0.00163081
genus	Faecalibacterium	rs10927394	G	T	-0.232262	0.0512364	3495	5.81123e-06	20.5376	0.00584529
genus	Faecalibacterium	rs114946999	C	T	-0.0861565	0.01896	15673	5.51681e-06	20.6463	0.00131575
genus	Faecalibacterium	rs11776390	T	C	-0.078354	0.017183	16718	5.11638e-06	20.7907	0.00124222
genus	Faecalibacterium	rs1271565	C	T	-0.0576251	0.0119649	17638	1.4634e-06	23.1929	0.00131336
genus	Faecalibacterium	rs6910935	A	G	0.134864	0.0277032	12640	1.12633e-06	23.6954	0.00187142
genus	Faecalibacterium	rs75499067	C	T	0.227585	0.0465522	4526	1.0145e-06	23.8899	0.00525295
genus	Faecalibacterium	rs79656633	T	C	0.145631	0.0323019	9080	6.53094e-06	20.3215	0.00223354
genus	Faecalibacterium	rs9536330	T	C	-0.048317	0.010797	18082	7.63989e-06	20.0237	0.00110628
genus	FamilyXIIIAD3011group	rs11126423	C	T	0.0904399	0.0196301	13735	4.08134e-06	21.2232	0.00154303
genus	FamilyXIIIAD3011group	rs12314465	A	G	-0.0919724	0.0197199	13568	3.10212e-06	21.7491	0.00160064
genus	FamilyXIIIAD3011group	rs13131489	A	G	0.0602119	0.0134765	13667	7.89872e-06	19.9593	0.00145848
genus	FamilyXIIIAD3011group	rs149302	T	C	-0.0645635	0.0143225	14192	6.54904e-06	20.3178	0.00142979
genus	FamilyXIIIAD3011group	rs16840310	A	G	-0.0608052	0.0122149	14201	6.42604e-07	24.7765	0.00174191
genus	FamilyXIIIAD3011group	rs16940167	C	T	0.0732552	0.0159898	14201	4.61942e-06	20.986	0.00147581
genus	FamilyXIIIAD3011group	rs17156849	G	A	-0.112891	0.0245292	13352	4.17849e-06	21.178	0.00158385
genus	FamilyXIIIAD3011group	rs62200412	C	T	-0.0800851	0.0163834	13661	1.01774e-06	23.8908	0.00174603
genus	FamilyXIIIAD3011group	rs72730932	C	A	-0.0899559	0.0177107	13102	3.79036e-07	25.7943	0.00196516
genus	FamilyXIIIAD3011group	rs7449021	A	G	0.0602153	0.0134271	14201	7.30522e-06	20.1088	0.00141421
genus	FamilyXIIIAD3011group	rs9837139	A	G	0.10752	0.0240482	13527	7.78423e-06	19.9872	0.00147562
genus	FamilyXIIIUCG001	rs111936637	G	A	-0.133126	0.0301118	8517	9.82114e-06	19.5413	0.00228967
genus	FamilyXIIIUCG001	rs112362903	A	G	-0.149047	0.0333271	8579	7.74037e-06	19.9963	0.00232596
genus	FamilyXIIIUCG001	rs12049454	T	C	-0.0647298	0.0134065	12748	1.37756e-06	23.3081	0.00182532
genus	FamilyXIIIUCG001	rs1426266	T	C	-0.0665521	0.0137151	12751	1.21927e-06	23.5429	0.00184324
genus	FamilyXIIIUCG001	rs3842897	G	A	-0.112639	0.0242751	12407	3.48209e-06	21.5272	0.00173236
genus	FamilyXIIIUCG001	rs62414802	C	T	-0.0611904	0.013457	12750	5.43875e-06	20.673	0.00161904
genus	FamilyXIIIUCG001	rs7119679	G	A	-0.0809085	0.0174782	12445	3.67247e-06	21.4252	0.00171891
genus	FamilyXIIIUCG001	rs7549877	C	T	0.103075	0.0229034	12445	6.78253e-06	20.2504	0.00162481
genus	FamilyXIIIUCG001	rs76463770	A	G	0.19313	0.0419866	5651	4.22908e-06	21.1506	0.00373017
genus	FamilyXIIIUCG001	rs8076666	A	G	0.088655	0.0198094	12265	7.62689e-06	20.0259	0.00163037
genus	Flavonifractor	rs114873521	C	T	-0.130067	0.0294087	9156	9.74623e-06	19.5563	0.00213181
genus	Flavonifractor	rs115199579	A	G	-0.0974383	0.0219371	10805	8.92456e-06	19.7252	0.00182257
genus	Flavonifractor	rs11811696	T	C	-0.116063	0.0241012	10221	1.46724e-06	23.1859	0.00226377
genus	Flavonifractor	rs12030302	A	G	-0.0692276	0.0137467	10805	4.755e-07	25.356	0.00234163
genus	Flavonifractor	rs34066017	A	G	0.0764294	0.0159789	10705	1.7258e-06	22.8741	0.00213261
genus	Flavonifractor	rs806808	T	C	0.0667272	0.0136557	10801	1.02706e-06	23.8723	0.00220573
genus	Fusicatenibacter	rs10812048	G	A	-0.0723832	0.0162123	16622	8.0174e-06	19.9313	0.0011978
genus	Fusicatenibacter	rs12042099	T	C	-0.070954	0.0159972	17384	9.18949e-06	19.6706	0.00113039
genus	Fusicatenibacter	rs1435397	G	A	-0.0592573	0.0133396	17384	8.90346e-06	19.7311	0.00113386
genus	Fusicatenibacter	rs167879	C	T	-0.0659543	0.0148763	16542	9.27033e-06	19.6538	0.00118685
genus	Fusicatenibacter	rs16866708	G	A	-0.0703526	0.0155832	16626	6.34228e-06	20.3796	0.00122441
genus	Fusicatenibacter	rs1864685	A	C	-0.0494799	0.0108105	17374	4.71629e-06	20.9468	0.00120433
genus	Fusicatenibacter	rs2025938	G	A	-0.0967298	0.0205426	15626	2.49239e-06	22.1695	0.00141693
genus	Fusicatenibacter	rs206581	A	G	-0.0568339	0.0127894	17384	8.83731e-06	19.7453	0.00113467
genus	Fusicatenibacter	rs2132128	G	A	-0.0771914	0.0160344	17370	1.47867e-06	23.1729	0.00133245
genus	Fusicatenibacter	rs227237	A	G	0.067944	0.0152684	17365	8.58812e-06	19.8	0.00113906
genus	Fusicatenibacter	rs3303	T	C	-0.0953657	0.020407	16877	2.9656e-06	21.8361	0.00129232
genus	Fusicatenibacter	rs4378146	A	C	-0.0616691	0.0125259	17384	8.5084e-07	24.2364	0.0013924
genus	Fusicatenibacter	rs4671621	C	T	-0.0863969	0.0192592	17002	7.2571e-06	20.1219	0.00118224
genus	Fusicatenibacter	rs57871170	A	G	-0.128209	0.0281333	9128	5.18405e-06	20.7635	0.00227004
genus	Fusicatenibacter	rs60254196	G	A	0.0492427	0.0109365	16978	6.71255e-06	20.2711	0.00119268
genus	Fusicatenibacter	rs62353480	A	G	-0.0701397	0.0145589	16119	1.45254e-06	23.2069	0.00143783
genus	Fusicatenibacter	rs6515626	G	A	0.141575	0.0313559	7796	6.32857e-06	20.3809	0.00260813
genus	Fusicatenibacter	rs704418	T	C	0.0739124	0.0151073	16626	9.95619e-07	23.9337	0.00143764
genus	Fusicatenibacter	rs7152703	G	T	-0.147771	0.0330646	4105	7.85311e-06	19.9636	0.00484204
genus	Fusicatenibacter	rs73103914	A	G	-0.0597324	0.0134458	17384	8.89326e-06	19.7333	0.00113398
genus	Fusicatenibacter	rs792108	T	C	-0.0508345	0.0113843	16978	7.99538e-06	19.9366	0.00117302
genus	Fusicatenibacter	rs8063430	T	C	-0.104026	0.022217	15552	2.83673e-06	21.9211	0.00140773
genus	Fusicatenibacter	rs9905659	G	A	-0.061617	0.0136576	17384	6.43522e-06	20.3518	0.00116949
genus	Gordonibacter	rs12139866	A	G	0.195097	0.0441513	3612	9.92335e-06	19.5153	0.00537684
genus	Gordonibacter	rs13412653	A	C	0.107597	0.0239228	3723	6.86928e-06	20.2184	0.00540424
genus	Gordonibacter	rs16955299	G	A	-0.196423	0.0433538	3572	5.87889e-06	20.5157	0.00571387
genus	Gordonibacter	rs322296	G	A	0.17869	0.037722	3595	2.16888e-06	22.4268	0.0062031
genus	Gordonibacter	rs35042269	C	A	-0.180293	0.0403296	3595	7.80455e-06	19.974	0.00552842
genus	Gordonibacter	rs4596722	A	G	0.102908	0.0231571	3723	8.83352e-06	19.7378	0.00527645
genus	Gordonibacter	rs61934597	C	T	-0.172495	0.0388567	3684	9.02728e-06	19.6962	0.00532087
genus	Gordonibacter	rs6795601	A	G	0.164563	0.0366933	3723	7.29731e-06	20.1029	0.00537351
genus	Gordonibacter	rs71545975	A	G	-0.153972	0.0338918	3556	5.54456e-06	20.6277	0.00577059
genus	Gordonibacter	rs72714787	C	A	0.181405	0.0377102	3723	1.50553e-06	23.1285	0.00617727
genus	Gordonibacter	rs7294633	C	T	0.12867	0.0249946	3723	2.63411e-07	26.4867	0.00706786
genus	Gordonibacter	rs768830	G	A	0.149852	0.0333315	3723	6.93005e-06	20.2016	0.00539976
genus	Gordonibacter	rs830825	A	G	-0.132843	0.0297424	3684	7.95235e-06	19.9385	0.00538595
genus	Haemophilus	rs10781340	G	A	0.0948915	0.0203221	9037	3.02108e-06	21.7983	0.00240684
genus	Haemophilus	rs111582866	G	A	-0.124265	0.026016	8370	1.78376e-06	22.8095	0.00271839
genus	Haemophilus	rs11256467	G	A	-0.138494	0.0305971	8496	6.00003e-06	20.4834	0.00240571
genus	Haemophilus	rs35509	G	A	0.128249	0.0268779	8430	1.82825e-06	22.7622	0.0026935
genus	Haemophilus	rs4822728	T	C	0.0705861	0.0151388	9119	3.12228e-06	21.7351	0.00237835
genus	Haemophilus	rs76022354	C	T	0.244638	0.0505504	3618	1.30183e-06	23.4076	0.0064317
genus	Haemophilus	rs78909003	T	C	-0.246256	0.0503924	3559	1.02507e-06	23.867	0.00666516
genus	Haemophilus	rs9328464	T	C	0.0723095	0.0148799	9119	1.17668e-06	23.6098	0.00258296
genus	Haemophilus	rs9382510	C	T	-0.093521	0.0172649	9117	6.06595e-08	29.3358	0.00320808
genus	Haemophilus	rs9895850	T	C	-0.192957	0.0416755	4592	3.65699e-06	21.4274	0.00464659
genus	Holdemanella	rs11747129	C	T	-0.146253	0.0327398	6864	7.92781e-06	19.9494	0.0028988
genus	Holdemanella	rs12513188	G	A	0.0903906	0.0195276	7700	3.67684e-06	21.4208	0.00277492
genus	Holdemanella	rs17586763	T	C	-0.227285	0.0510135	3817	8.37434e-06	19.84	0.00517363
genus	Holdemanella	rs1926302	G	A	-0.107972	0.0231421	7702	3.07706e-06	21.7622	0.0028183
genus	Holdemanella	rs34187114	C	A	-0.104505	0.022601	7704	3.76537e-06	21.3752	0.0027676
genus	Holdemanella	rs35228298	G	A	0.0934832	0.0202886	7456	4.07197e-06	21.225	0.00283938
genus	Holdemanella	rs4541991	T	C	-0.0927334	0.0194435	7657	1.84788e-06	22.7411	0.00296195
genus	Holdemanella	rs4990223	T	C	-0.0727003	0.016426	7456	9.60295e-06	19.5836	0.00262037
genus	Holdemanella	rs607782	T	C	-0.0854214	0.0172515	7456	7.36312e-07	24.5111	0.00327754
genus	Holdemanella	rs62113381	T	C	-0.105447	0.0232029	7310	5.50485e-06	20.6474	0.00281736
genus	Holdemanella	rs73011279	T	C	-0.0961669	0.0199336	7456	1.40459e-06	23.2681	0.00311185
genus	Holdemanella	rs75764681	T	C	-0.283103	0.0598999	3003	2.28688e-06	22.3227	0.0073835
genus	Holdemania	rs10885477	T	C	-0.135137	0.0301894	8690	7.59521e-06	20.0325	0.00230047
genus	Holdemania	rs111745969	A	G	0.120677	0.0265781	8233	5.61309e-06	20.6108	0.00249779
genus	Holdemania	rs112138427	T	C	0.10202	0.0228668	8813	8.13932e-06	19.9003	0.00225349
genus	Holdemania	rs113593397	A	G	-0.128935	0.0282526	8296	5.02749e-06	20.8218	0.00250417
genus	Holdemania	rs116500994	G	T	-0.13755	0.0293386	8432	2.75378e-06	21.9757	0.00260006
genus	Holdemania	rs12701617	A	G	-0.0660617	0.0149427	9106	9.82408e-06	19.541	0.00214183
genus	Holdemania	rs1867876	T	C	0.0842919	0.0162192	9109	2.02478e-07	27.0034	0.00295636
genus	Holdemania	rs4146507	C	T	0.079488	0.0177002	9108	7.0959e-06	20.1628	0.00220934
genus	Holdemania	rs4636956	A	G	-0.0665866	0.0149839	9103	8.83555e-06	19.7436	0.0021647
genus	Holdemania	rs6133067	T	C	0.0910829	0.0178561	8863	3.37966e-07	26.0137	0.00292716
genus	Holdemania	rs6960290	C	T	0.0913734	0.0205363	9103	8.61222e-06	19.7926	0.00217005
genus	Holdemania	rs73139538	G	A	-0.148594	0.0327469	8095	5.68881e-06	20.5851	0.00253711
genus	Holdemania	rs77293403	A	G	0.164556	0.0341775	7585	1.47374e-06	23.1758	0.00304698
genus	Holdemania	rs80149660	C	T	-0.232987	0.0519183	3283	7.2038e-06	20.1261	0.00609673
genus	Holdemania	rs9500080	C	T	0.0926764	0.0178886	9106	2.20998e-07	26.8343	0.00293886
genus	Holdemania	rs9529719	T	C	0.074038	0.0160494	9107	3.96668e-06	21.2762	0.00233131
genus	Holdemania	rs967319	T	C	0.0788638	0.0176744	9108	8.11841e-06	19.9054	0.0021812
genus	Howardella	rs12336926	T	G	0.114183	0.0256681	3798	8.64913e-06	19.7783	0.0051833
genus	Howardella	rs12452946	A	G	-0.105833	0.0228941	3800	3.78728e-06	21.3584	0.00559213
genus	Howardella	rs1484873	A	G	-0.227831	0.046335	3608	8.78627e-07	24.1639	0.00665642
genus	Howardella	rs17167098	G	A	-0.169366	0.0352068	3586	1.5048e-06	23.1289	0.00641201
genus	Howardella	rs2154047	C	A	-0.192557	0.0420093	3623	4.56879e-06	20.9985	0.00576564
genus	Howardella	rs36081916	T	C	-0.18123	0.0402987	3216	6.88676e-06	20.2119	0.00624939
genus	Howardella	rs609430	T	G	-0.112045	0.0239328	3798	2.8455e-06	21.9065	0.00573782
genus	Howardella	rs672217	G	A	0.164146	0.0349993	3611	2.73239e-06	21.9837	0.00605447
genus	Howardella	rs6814441	A	G	-0.104424	0.0234584	3800	8.52898e-06	19.805	0.00518755
genus	Howardella	rs901099	T	G	-0.12718	0.0250924	3647	4.01032e-07	25.6753	0.0069947
genus	Hungatella	rs12095986	A	G	0.182823	0.0413854	3681	9.98214e-06	19.5042	0.00527355
genus	Hungatella	rs13249325	T	G	-0.100023	0.0225883	4209	9.50826e-06	19.5984	0.00463693
genus	Hungatella	rs17092615	G	A	0.152235	0.0337867	4009	6.61378e-06	20.2917	0.00503854
genus	Hungatella	rs34471047	A	G	-0.162871	0.03349	3950	1.15459e-06	23.6395	0.00595207
genus	Hungatella	rs62338229	C	A	-0.128494	0.0289998	4006	9.38531e-06	19.6228	0.0048769
genus	Hungatella	rs72759041	G	T	-0.126025	0.0282242	3910	8.00184e-06	19.9272	0.00507322
genus	Intestinibacter	rs11109097	C	T	0.0624272	0.0138539	11886	6.60283e-06	20.3016	0.0017054
genus	Intestinibacter	rs118030283	G	A	-0.151829	0.0324471	8830	2.87892e-06	21.8907	0.00247355
genus	Intestinibacter	rs16938435	T	C	-0.112189	0.0235439	12303	1.88779e-06	22.7023	0.00184217
genus	Intestinibacter	rs2098844	C	T	-0.0575295	0.0128416	12291	7.46613e-06	20.0667	0.00163023
genus	Intestinibacter	rs2675411	A	G	-0.0654105	0.0147553	12303	9.29203e-06	19.6485	0.00159476
genus	Intestinibacter	rs2702387	A	G	0.0608559	0.0132145	12291	4.12028e-06	21.2046	0.00172252
genus	Intestinibacter	rs4327025	G	A	-0.0810346	0.0154397	12303	1.53371e-07	27.5419	0.002234
genus	Intestinibacter	rs447950	A	G	0.0628342	0.0136652	12303	4.2635e-06	21.1391	0.00171554
genus	Intestinibacter	rs478972	T	C	-0.142681	0.0297116	10333	1.56937e-06	23.0566	0.00222682
genus	Intestinibacter	rs6786654	T	G	0.0668249	0.0151088	11886	9.73822e-06	19.5588	0.00164311
genus	Intestinibacter	rs6875660	C	T	0.0890455	0.0193905	12293	4.38555e-06	21.0851	0.00171255
genus	Intestinibacter	rs893394	G	A	0.0583322	0.0130729	11886	8.11772e-06	19.9066	0.00167227
genus	Intestinibacter	rs9348442	C	T	0.099082	0.0221625	12303	7.79647e-06	19.9839	0.00162194
genus	Intestinimonas	rs10262702	T	C	0.0918017	0.0194885	11766	2.4703e-06	22.1857	0.00188234
genus	Intestinimonas	rs11258178	A	G	0.0660742	0.0134139	11766	8.40123e-07	24.2595	0.00205793
genus	Intestinimonas	rs12226153	A	G	-0.151142	0.0306922	9023	8.45965e-07	24.2449	0.0026804
genus	Intestinimonas	rs12962032	T	C	-0.105901	0.0239516	11191	9.80279e-06	19.546	0.00174385
genus	Intestinimonas	rs1859797	G	A	0.060368	0.0131793	11766	4.63801e-06	20.9777	0.00178004
genus	Intestinimonas	rs2276760	A	G	-0.0685234	0.0152546	12081	7.05606e-06	20.1746	0.00166744
genus	Intestinimonas	rs2731794	C	T	0.120632	0.0257529	11079	2.81041e-06	21.9379	0.00197657
genus	Intestinimonas	rs2930225	G	T	0.0729524	0.0152948	12003	1.84468e-06	22.7466	0.00189181
genus	Intestinimonas	rs4113676	A	C	-0.218507	0.0490152	3170	8.27499e-06	19.8607	0.00623011
genus	Intestinimonas	rs4784055	T	C	-0.175324	0.038599	3193	5.56738e-06	20.6185	0.00641998
genus	Intestinimonas	rs62240188	G	A	0.130074	0.0267179	10252	1.12501e-06	23.6968	0.00230655
genus	Intestinimonas	rs62427239	C	A	0.162658	0.0367647	6385	9.6755e-06	19.5683	0.00305632
genus	Intestinimonas	rs6934519	C	T	0.0692373	0.0151154	12089	4.63659e-06	20.9784	0.00173261
genus	Intestinimonas	rs716604	A	G	0.0818068	0.0165992	12090	8.29275e-07	24.2846	0.00200496
genus	Intestinimonas	rs7170984	T	C	-0.0658116	0.0140767	12090	2.93664e-06	21.8539	0.00180464
genus	Intestinimonas	rs72982915	C	T	0.183158	0.0402743	5591	5.42187e-06	20.6748	0.00368555
genus	Intestinimonas	rs9823439	T	C	-0.0581947	0.0131455	11766	9.55616e-06	19.5948	0.00166289
genus	Lachnoclostridium	rs1031599	G	T	-0.078627	0.0175644	17398	7.58796e-06	20.0367	0.00115047
genus	Lachnoclostridium	rs117518699	T	C	0.114451	0.0254756	13994	7.03649e-06	20.1804	0.0014402
genus	Lachnoclostridium	rs12566975	T	C	-0.0468097	0.0105787	17921	9.64822e-06	19.5776	0.00109137
genus	Lachnoclostridium	rs1528479	G	A	-0.0497798	0.0111919	17477	8.67398e-06	19.781	0.00113068
genus	Lachnoclostridium	rs1997204	T	C	-0.108075	0.0242022	14138	7.98841e-06	19.9378	0.00140844
genus	Lachnoclostridium	rs3821998	C	A	-0.0864066	0.0192519	17920	7.18272e-06	20.1417	0.00112284
genus	Lachnoclostridium	rs4738679	G	A	-0.0520267	0.011404	17921	5.06389e-06	20.8106	0.00116003
genus	Lachnoclostridium	rs6112314	A	C	-0.0561715	0.0108174	17842	2.0728e-07	26.961	0.00150899
genus	Lachnoclostridium	rs615997	T	C	0.0511752	0.0106491	17911	1.54278e-06	23.0913	0.00128771
genus	Lachnoclostridium	rs62285313	A	G	0.0864203	0.0181565	16991	1.93848e-06	22.6524	0.00133158
genus	Lachnoclostridium	rs78068103	A	G	0.0886199	0.0194248	17477	5.06188e-06	20.8113	0.0011895
genus	Lachnoclostridium	rs789029	C	T	-0.0641288	0.0137974	17922	3.35345e-06	21.6005	0.00120393
genus	Lachnospira	rs13157098	A	G	-0.0768058	0.0155312	15947	7.60423e-07	24.4525	0.00153121
genus	Lachnospira	rs2520509	A	G	0.0519063	0.011578	16500	7.35335e-06	20.0966	0.00121664
genus	Lachnospira	rs35418758	A	C	0.0864686	0.0190315	16042	5.53405e-06	20.6404	0.00128515
genus	Lachnospira	rs4923324	G	A	-0.0617321	0.0133387	16490	3.69108e-06	21.4163	0.00129722
genus	Lachnospira	rs56791201	T	C	0.051823	0.0110697	16486	2.84743e-06	21.9141	0.00132765
genus	LachnospiraceaeFCS020group	rs10030408	A	G	0.0549224	0.0122608	13767	7.4816e-06	20.0631	0.00145542
genus	LachnospiraceaeFCS020group	rs10093861	A	G	0.0568869	0.0121152	13772	2.65952e-06	22.0445	0.00159835
genus	LachnospiraceaeFCS020group	rs1254846	G	A	0.105963	0.0232501	13172	5.17638e-06	20.7677	0.00157441
genus	LachnospiraceaeFCS020group	rs1363769	T	C	-0.200628	0.0449372	3555	8.0204e-06	19.9218	0.00557577
genus	LachnospiraceaeFCS020group	rs2322265	C	T	-0.0666305	0.0141577	13772	2.52224e-06	22.1463	0.00160572
genus	LachnospiraceaeFCS020group	rs2862811	T	C	0.0564927	0.0121736	13772	3.47413e-06	21.532	0.00156125
genus	LachnospiraceaeFCS020group	rs35035870	T	C	-0.190615	0.0414403	5642	4.22979e-06	21.1503	0.00373604
genus	LachnospiraceaeFCS020group	rs3999074	G	T	-0.0550587	0.0121847	13772	6.22265e-06	20.4155	0.00148041
genus	LachnospiraceaeFCS020group	rs4452603	T	G	0.0604208	0.0135965	13487	8.83564e-06	19.745	0.00146208
genus	LachnospiraceaeFCS020group	rs57049931	G	A	-0.100663	0.0223135	13237	6.44244e-06	20.349	0.00153515
genus	LachnospiraceaeFCS020group	rs7249113	G	A	0.0679483	0.0133496	13534	3.58218e-07	25.9034	0.00191058
genus	LachnospiraceaeFCS020group	rs72793667	A	G	-0.116881	0.0246589	12396	2.13822e-06	22.463	0.00180913
genus	LachnospiraceaeFCS020group	rs9788306	C	T	-0.062804	0.0130744	13772	1.55857e-06	23.071	0.00167265
genus	LachnospiraceaeNC2004group	rs10774762	A	G	-0.0854898	0.0191137	6329	7.72368e-06	19.9988	0.0031509
genus	LachnospiraceaeNC2004group	rs117467633	T	C	-0.169687	0.0383169	5077	9.48759e-06	19.6042	0.00384803
genus	LachnospiraceaeNC2004group	rs12127733	G	A	0.115182	0.0246006	6226	2.8401e-06	21.9146	0.00350863
genus	LachnospiraceaeNC2004group	rs12208226	C	A	-0.154739	0.0340372	5620	5.46303e-06	20.6603	0.00366405
genus	LachnospiraceaeNC2004group	rs12863463	G	A	-0.156365	0.0345372	5516	5.97024e-06	20.4903	0.00370229
genus	LachnospiraceaeNC2004group	rs1567127	G	A	0.103046	0.0227156	6330	5.72368e-06	20.5719	0.00324041
genus	LachnospiraceaeNC2004group	rs1928659	T	C	0.102522	0.0226445	5516	5.96997e-06	20.4904	0.00370231
genus	LachnospiraceaeNC2004group	rs3756315	A	G	-0.0883469	0.0188397	6328	2.73997e-06	21.9836	0.00346308
genus	LachnospiraceaeNC2004group	rs6116753	G	A	0.0994748	0.0209139	6278	1.97085e-06	22.616	0.00359064
genus	LachnospiraceaeND3007group	rs2861203	G	A	0.0572304	0.0127279	15305	6.90943e-06	20.2155	0.00131927
genus	LachnospiraceaeND3007group	rs4897506	C	T	-0.0716649	0.0161706	15301	9.34455e-06	19.6384	0.00128199
genus	LachnospiraceaeND3007group	rs6477796	G	A	0.0520672	0.0117468	15305	9.3162e-06	19.6442	0.00128204
genus	LachnospiraceaeND3007group	rs9932954	A	G	-0.0561864	0.0115984	15222	1.2705e-06	23.4643	0.0015393
genus	LachnospiraceaeNK4A136group	rs10952110	G	T	0.0487709	0.0109614	16764	8.6145e-06	19.794	0.00117949
genus	LachnospiraceaeNK4A136group	rs11263806	A	G	-0.0524615	0.0116758	17236	7.01658e-06	20.1864	0.00116994
genus	LachnospiraceaeNK4A136group	rs12611395	A	G	-0.0902532	0.0199652	16486	6.16887e-06	20.4326	0.00123801
genus	LachnospiraceaeNK4A136group	rs13384748	A	C	-0.0783486	0.01757	16484	8.22562e-06	19.8823	0.00120485
genus	LachnospiraceaeNK4A136group	rs13401508	G	A	0.181052	0.0400394	3643	6.1303e-06	20.4359	0.00558138
genus	LachnospiraceaeNK4A136group	rs160061	A	G	0.0513831	0.0108094	17234	1.99873e-06	22.5936	0.00130943
genus	LachnospiraceaeNK4A136group	rs28540839	A	C	0.0508285	0.0110591	16764	4.30521e-06	21.1214	0.00125849
genus	LachnospiraceaeNK4A136group	rs2880566	T	C	0.0599578	0.0134693	17232	8.52904e-06	19.8132	0.0011486
genus	LachnospiraceaeNK4A136group	rs4955932	T	C	-0.0492283	0.0109388	17236	6.78429e-06	20.2508	0.00117367
genus	LachnospiraceaeNK4A136group	rs59805249	T	C	0.0936162	0.0207982	15195	6.75832e-06	20.2578	0.00133159
genus	LachnospiraceaeNK4A136group	rs68104925	T	C	-0.0549104	0.0115385	17227	1.94667e-06	22.6443	0.00131289
genus	LachnospiraceaeNK4A136group	rs7073658	T	G	-0.0499621	0.0109693	17236	5.24525e-06	20.7432	0.00120217
genus	LachnospiraceaeNK4A136group	rs7616165	G	T	-0.230542	0.0483465	4094	1.85566e-06	22.7279	0.00552354
genus	LachnospiraceaeNK4A136group	rs76193507	A	G	-0.22973	0.0499776	3578	4.29305e-06	21.1175	0.00587068
genus	LachnospiraceaeNK4A136group	rs7832116	A	G	-0.0714756	0.0151703	17219	2.45845e-06	22.1961	0.00128754
genus	LachnospiraceaeNK4A136group	rs954878	A	G	-0.0520656	0.0109082	17227	1.81445e-06	22.7795	0.00132072
genus	LachnospiraceaeUCG001	rs12131224	C	T	0.117095	0.02591	9676	6.20381e-06	20.42	0.00210637
genus	LachnospiraceaeUCG001	rs2050911	G	A	0.0751466	0.0153934	10148	1.05157e-06	23.8266	0.00234287
genus	LachnospiraceaeUCG001	rs2371284	T	C	-0.0761893	0.0170127	9961	7.521e-06	20.0519	0.0020094
genus	LachnospiraceaeUCG001	rs437876	T	C	0.0784637	0.0144768	10150	5.96083e-08	29.3703	0.00288584
genus	LachnospiraceaeUCG001	rs4981345	T	C	-0.0681973	0.0149831	9961	5.32387e-06	20.7129	0.0020755
genus	LachnospiraceaeUCG001	rs573933	T	C	-0.107898	0.0232346	10150	3.41951e-06	21.5612	0.00212017
genus	LachnospiraceaeUCG001	rs62496417	T	G	-0.0748504	0.0165681	10150	6.2499e-06	20.4061	0.00200681
genus	LachnospiraceaeUCG001	rs626012	C	T	-0.126978	0.0281511	9894	6.46548e-06	20.3411	0.0020521
genus	LachnospiraceaeUCG001	rs7341608	T	C	-0.0784757	0.0177648	9917	9.9853e-06	19.5103	0.00196389
genus	LachnospiraceaeUCG001	rs78848836	A	G	-0.118868	0.0259753	9506	4.73523e-06	20.9371	0.00219814
genus	LachnospiraceaeUCG001	rs8052586	T	C	0.176336	0.0395882	6004	8.41782e-06	19.8339	0.00329367
genus	LachnospiraceaeUCG001	rs9403580	C	T	0.107801	0.0229777	10095	2.71178e-06	22.006	0.00217558
genus	LachnospiraceaeUCG001	rs985416	C	T	0.0970258	0.0181807	9917	9.46267e-08	28.4752	0.0028637
genus	LachnospiraceaeUCG004	rs11128180	A	G	0.0648288	0.0140126	14466	3.71977e-06	21.4011	0.00147743
genus	LachnospiraceaeUCG004	rs117276182	G	A	0.11396	0.0254765	11897	7.70762e-06	20.0057	0.00167903
genus	LachnospiraceaeUCG004	rs12673420	G	A	0.0554351	0.0118375	14463	2.82709e-06	21.9274	0.00151402
genus	LachnospiraceaeUCG004	rs12747809	G	A	-0.062197	0.0125685	14464	7.47276e-07	24.4858	0.00169025
genus	LachnospiraceaeUCG004	rs12894272	A	G	0.0579792	0.0125229	14463	3.65922e-06	21.4326	0.0014799
genus	LachnospiraceaeUCG004	rs233486	A	G	-0.0799088	0.017766	13710	6.86434e-06	20.2277	0.00147344
genus	LachnospiraceaeUCG004	rs2444793	C	T	-0.0542433	0.0118188	14463	4.44098e-06	21.0615	0.00145432
genus	LachnospiraceaeUCG004	rs2726805	A	G	0.0548397	0.0120844	14466	5.67787e-06	20.591	0.00142158
genus	LachnospiraceaeUCG004	rs2882478	G	A	-0.0577091	0.0118338	14466	1.07923e-06	23.7781	0.00164125
genus	LachnospiraceaeUCG004	rs35182105	A	G	-0.109724	0.024221	13170	5.89474e-06	20.519	0.00155582
genus	LachnospiraceaeUCG004	rs6656451	C	T	-0.05436	0.011947	14458	5.36207e-06	20.7005	0.00142992
genus	LachnospiraceaeUCG004	rs7629954	A	G	0.108441	0.023825	12568	5.32492e-06	20.7134	0.00164566
genus	LachnospiraceaeUCG004	rs7833187	C	T	-0.0827146	0.0183841	14466	6.81913e-06	20.2405	0.00139742
genus	LachnospiraceaeUCG008	rs10741777	T	C	-0.0973842	0.0194791	7014	5.75055e-07	24.987	0.00355081
genus	LachnospiraceaeUCG008	rs10793103	C	T	0.0974344	0.0181279	7014	7.66571e-08	28.8805	0.00410183
genus	LachnospiraceaeUCG008	rs10801803	G	A	-0.117029	0.0243085	7017	1.47689e-06	23.1712	0.00329222
genus	LachnospiraceaeUCG008	rs12594517	G	A	-0.10231	0.0229475	6930	8.25536e-06	19.8721	0.00286016
genus	LachnospiraceaeUCG008	rs13024781	T	C	-0.0798769	0.0168846	7016	2.23674e-06	22.3738	0.00317973
genus	LachnospiraceaeUCG008	rs57091572	A	G	-0.110443	0.0235801	6950	2.81718e-06	21.9309	0.0031465
genus	LachnospiraceaeUCG008	rs57254474	G	A	0.0886512	0.0199045	7017	8.43542e-06	19.8309	0.00281896
genus	LachnospiraceaeUCG008	rs61944774	A	G	0.179838	0.0393797	6000	4.95304e-06	20.8484	0.00346385
genus	LachnospiraceaeUCG008	rs62277846	C	T	0.102292	0.0212319	7016	1.45101e-06	23.2052	0.00329751
genus	LachnospiraceaeUCG008	rs67078837	T	C	-0.0845848	0.0170693	7016	7.21866e-07	24.5489	0.00348777
genus	LachnospiraceaeUCG008	rs75326324	G	A	0.157729	0.0355738	5862	9.25602e-06	19.6524	0.00334245
genus	LachnospiraceaeUCG008	rs75356640	G	A	0.136523	0.0303128	6423	6.67434e-06	20.2781	0.00314814
genus	LachnospiraceaeUCG008	rs955844	A	C	0.112064	0.0228369	6863	9.24114e-07	24.0731	0.00349641
genus	LachnospiraceaeUCG010	rs11192447	A	G	0.126592	0.024345	12695	1.99371e-07	27.0349	0.00212538
genus	LachnospiraceaeUCG010	rs12346653	C	T	0.0657686	0.0139569	12816	2.44994e-06	22.2019	0.00172963
genus	LachnospiraceaeUCG010	rs17730011	G	A	-0.0702357	0.015706	13226	7.75283e-06	19.9948	0.00150973
genus	LachnospiraceaeUCG010	rs336138	G	T	0.0779543	0.0171865	13236	5.73924e-06	20.5701	0.00155193
genus	LachnospiraceaeUCG010	rs4576377	A	C	-0.0572001	0.0127043	13225	6.71839e-06	20.2687	0.00153049
genus	LachnospiraceaeUCG010	rs72894957	G	A	0.222263	0.0486425	4316	4.8932e-06	20.869	0.00481421
genus	LachnospiraceaeUCG010	rs74315802	G	T	0.0867262	0.0183477	12715	2.2807e-06	22.3393	0.00175412
genus	LachnospiraceaeUCG010	rs9981767	A	C	0.0655062	0.0131994	12816	6.94804e-07	24.6256	0.00191809
genus	Lactobacillus	rs11674854	C	T	-0.0852686	0.0176504	6655	1.3586e-06	23.3314	0.00349464
genus	Lactobacillus	rs12693845	C	T	-0.0805447	0.0177429	6958	5.63737e-06	20.6016	0.00295296
genus	Lactobacillus	rs1530559	G	A	0.0804001	0.0178207	6655	6.43403e-06	20.3484	0.00304921
genus	Lactobacillus	rs16861661	G	A	-0.183147	0.038148	5325	1.57909e-06	23.0405	0.00430983
genus	Lactobacillus	rs62314653	C	A	0.187692	0.0394585	5944	1.96787e-06	22.6185	0.00379212
genus	Lactobacillus	rs7399658	G	A	-0.107134	0.0221883	6613	1.37638e-06	23.3063	0.003513
genus	Lactobacillus	rs75127669	C	A	0.139784	0.0310414	6840	6.69546e-06	20.2724	0.00295591
genus	Lactobacillus	rs768253	T	G	-0.079195	0.0171791	6958	4.02741e-06	21.2456	0.00304499
genus	Lactobacillus	rs77478751	A	G	-0.219886	0.0475759	3669	3.80447e-06	21.3493	0.0057883
genus	Lactobacillus	rs921925	A	C	0.0985077	0.0203229	6952	1.2526e-06	23.4879	0.00336817
genus	Lactococcus	rs10417872	T	G	0.118306	0.024522	4056	1.40369e-06	23.2641	0.00570582
genus	Lactococcus	rs123059	T	C	-0.13671	0.0274694	3760	6.46406e-07	24.7555	0.00654429
genus	Lactococcus	rs12621813	G	A	0.108423	0.0239978	4057	6.24202e-06	20.4025	0.00500624
genus	Lactococcus	rs17168302	G	A	0.191857	0.0424761	4023	6.27775e-06	20.3915	0.00504565
genus	Lactococcus	rs2293361	C	T	-0.199221	0.0430969	3787	3.78901e-06	21.3574	0.00561099
genus	Lactococcus	rs4766997	C	T	0.114599	0.023839	4053	1.5305e-06	23.0979	0.00566945
genus	Lactococcus	rs55910161	C	T	0.146426	0.0307367	3836	1.89905e-06	22.6827	0.00588141
genus	Lactococcus	rs6674304	C	T	0.200758	0.0442121	3869	5.60458e-06	20.608	0.00530096
genus	Lactococcus	rs7992246	T	C	0.104232	0.0230786	4057	6.29039e-06	20.3877	0.00500264
genus	Marvinbryantia	rs1187983	C	T	-0.0935456	0.0193174	11896	1.28187e-06	23.4463	0.00196739
genus	Marvinbryantia	rs146541147	G	A	0.118845	0.0268423	10778	9.5314e-06	19.5995	0.00181551
genus	Marvinbryantia	rs17042065	G	A	-0.10419	0.0235407	11950	9.60142e-06	19.5858	0.00163657
genus	Marvinbryantia	rs2724813	A	G	-0.0840769	0.0167551	11610	5.22133e-07	25.1759	0.00216415
genus	Marvinbryantia	rs2842896	T	C	0.0649396	0.0131146	11709	7.35736e-07	24.515	0.00208967
genus	Marvinbryantia	rs2863363	A	G	0.0634861	0.0136323	11950	3.20789e-06	21.6844	0.00181161
genus	Marvinbryantia	rs3125832	A	C	0.0679323	0.015012	11709	6.0338e-06	20.4739	0.00174581
genus	Marvinbryantia	rs61884471	G	A	0.124426	0.0248431	11559	5.48608e-07	25.0806	0.00216546
genus	Marvinbryantia	rs72948274	A	C	-0.126354	0.0272212	11561	3.45466e-06	21.5421	0.0018602
genus	Methanobrevibacter	rs10202904	T	G	-0.112811	0.0239106	3583	2.38137e-06	22.2474	0.00617426
genus	Methanobrevibacter	rs113023771	A	G	-0.220671	0.0485908	3117	5.58767e-06	20.6113	0.00657328
genus	Methanobrevibacter	rs1334944	T	C	0.115197	0.0255492	3586	6.5194e-06	20.318	0.00563712
genus	Methanobrevibacter	rs6004341	C	T	0.225345	0.0508846	3022	9.48701e-06	19.599	0.00644791
genus	Methanobrevibacter	rs6776814	T	C	-0.188956	0.0419905	3283	6.79621e-06	20.2374	0.00613025
genus	Methanobrevibacter	rs73457410	A	G	0.218128	0.044466	3387	9.319e-07	24.0497	0.00705467
genus	Methanobrevibacter	rs75208022	C	T	-0.221876	0.0490275	3169	6.02376e-06	20.4677	0.00642131
genus	Methanobrevibacter	rs894996	C	A	0.214213	0.0456045	3479	2.63772e-06	22.0509	0.00630195
genus	Odoribacter	rs10093869	A	G	-0.0577795	0.0125389	14218	4.06545e-06	21.2308	0.00149121
genus	Odoribacter	rs10423795	C	T	0.0550695	0.0121164	14135	5.49268e-06	20.6544	0.0014593
genus	Odoribacter	rs11959849	T	C	-0.144712	0.0323593	8234	7.74849e-06	19.9941	0.00242294
genus	Odoribacter	rs28417404	A	G	-0.0726896	0.0161372	14698	6.65362e-06	20.2876	0.00137858
genus	Odoribacter	rs34627176	A	G	-0.0668257	0.0150025	14601	8.41698e-06	19.838	0.00135702
genus	Odoribacter	rs4793970	A	G	-0.0576329	0.0129154	14687	8.10701e-06	19.9098	0.00135395
genus	Odoribacter	rs6856150	G	A	0.0881922	0.0194146	14597	5.55739e-06	20.6321	0.00141164
genus	Odoribacter	rs74553962	T	G	0.121449	0.0264106	11803	4.25556e-06	21.1426	0.00178839
genus	Odoribacter	rs74810361	A	G	0.219548	0.0485932	3646	6.24041e-06	20.4018	0.00556757
genus	Odoribacter	rs77779484	G	A	-0.133489	0.0268526	11935	6.65433e-07	24.7086	0.00206633
genus	Olsenella	rs1035588	A	G	-0.108148	0.0236848	3739	4.96765e-06	20.8386	0.00554536
genus	Olsenella	rs17148768	G	A	0.140434	0.0295602	3648	2.02624e-06	22.5576	0.00614891
genus	Olsenella	rs2759329	G	A	-0.111131	0.0237218	3739	2.80272e-06	21.9353	0.00583552
genus	Olsenella	rs35225860	A	G	-0.223604	0.0482391	3630	3.56391e-06	21.4743	0.00588422
genus	Olsenella	rs6046522	C	T	0.122938	0.0269928	3705	5.25131e-06	20.7322	0.00556758
genus	Olsenella	rs61090148	A	G	-0.104783	0.0231343	3739	5.91708e-06	20.5039	0.00545678
genus	Olsenella	rs62112538	C	T	-0.19943	0.0407033	3630	9.6024e-07	23.993	0.00656984
genus	Olsenella	rs72691585	C	A	-0.249079	0.0520814	3078	1.73137e-06	22.8573	0.00737606
genus	Olsenella	rs7540303	C	T	0.108044	0.023638	3739	4.8592e-06	20.8808	0.00555654
genus	Olsenella	rs775859	T	C	0.190496	0.0423129	3721	6.72942e-06	20.2578	0.00541759
genus	Olsenella	rs8066522	G	A	-0.106529	0.0240379	3739	9.3493e-06	19.6295	0.00522528
genus	Olsenella	rs9460691	C	A	0.119966	0.0268645	3739	7.98486e-06	19.9308	0.00530508
genus	Oscillibacter	rs11627628	T	C	0.143961	0.0290223	8486	7.03676e-07	24.5992	0.0028911
genus	Oscillibacter	rs11990279	T	C	-0.0824934	0.0180457	8528	4.84594e-06	20.8923	0.00244444
genus	Oscillibacter	rs12649930	T	G	0.121589	0.0259612	8794	2.82042e-06	21.93	0.00248811
genus	Oscillibacter	rs133832	A	C	-0.0795527	0.0162411	8926	9.66963e-07	23.9874	0.00268076
genus	Oscillibacter	rs16866406	A	G	0.0988765	0.0208795	8930	2.18441e-06	22.4206	0.00250498
genus	Oscillibacter	rs16934185	A	G	-0.129568	0.028157	8492	4.19238e-06	21.1698	0.0024873
genus	Oscillibacter	rs234108	A	G	0.0749553	0.0152632	8694	9.06829e-07	24.1109	0.00276624
genus	Oscillibacter	rs36095275	C	T	-0.0752368	0.0156861	8694	1.61545e-06	23.0001	0.00263914
genus	Oscillibacter	rs61883564	A	G	-0.101351	0.0221016	8930	4.52443e-06	21.024	0.00234931
genus	Oscillibacter	rs62206502	C	A	-0.0681423	0.0151349	8883	6.72116e-06	20.2664	0.0022768
genus	Oscillibacter	rs75453768	G	T	0.12212	0.0268629	8256	5.46642e-06	20.6615	0.00249696
genus	Oscillibacter	rs761240	T	G	-0.17664	0.0388812	5185	5.54437e-06	20.6314	0.00396481
genus	Oscillibacter	rs9393920	A	G	-0.0744662	0.0151081	8930	8.26981e-07	24.2885	0.00271311
genus	Oscillospira	rs12206468	G	A	-0.133016	0.0269733	9554	8.16503e-07	24.3134	0.00253891
genus	Oscillospira	rs12586346	A	G	0.117376	0.0262226	9687	7.60023e-06	20.0318	0.00206406
genus	Oscillospira	rs1954532	T	C	-0.0826246	0.0175252	9841	2.42157e-06	22.2232	0.00225359
genus	Oscillospira	rs28889936	A	C	0.114051	0.0252838	9758	6.45768e-06	20.3433	0.00208088
genus	Oscillospira	rs35516923	A	G	-0.0761698	0.0171886	9674	9.36178e-06	19.6334	0.0020258
genus	Oscillospira	rs3758971	T	C	0.134469	0.0300751	7100	7.78157e-06	19.9852	0.0028077
genus	Oscillospira	rs62422654	C	T	0.0898456	0.0198088	9769	5.74302e-06	20.5678	0.00210142
genus	Oscillospira	rs72866977	A	C	-0.130569	0.0281674	9098	3.56138e-06	21.4828	0.00235622
genus	Oscillospira	rs751183	T	C	-0.0774322	0.0172216	9841	6.91655e-06	20.2121	0.00205007
genus	Oscillospira	rs8076323	A	G	0.0715392	0.0156539	10193	4.87572e-06	20.8814	0.00204481
genus	Oxalobacter	rs10464997	G	A	0.137691	0.0294804	4650	3.00321e-06	21.8051	0.00466939
genus	Oxalobacter	rs11108500	A	G	-0.199099	0.0427327	4303	3.17474e-06	21.6979	0.00501952
genus	Oxalobacter	rs111966731	T	C	0.213114	0.047162	3931	6.21989e-06	20.4089	0.00516759
genus	Oxalobacter	rs12002250	A	C	0.217122	0.0466317	4297	3.22242e-06	21.6693	0.0050199
genus	Oxalobacter	rs1569853	T	C	-0.138078	0.0296981	4492	3.32953e-06	21.607	0.0047892
genus	Oxalobacter	rs36057338	G	T	0.207847	0.0421439	4244	8.14592e-07	24.3116	0.0056985
genus	Oxalobacter	rs4428215	G	A	0.130293	0.0242237	4655	7.50149e-08	28.9183	0.00617658
genus	Oxalobacter	rs6000536	C	T	-0.130992	0.0253804	4654	2.45441e-07	26.626	0.00569099
genus	Oxalobacter	rs6993398	G	A	0.127217	0.0278855	4656	5.06369e-06	20.8041	0.00445026
genus	Oxalobacter	rs736744	C	T	0.117882	0.0211262	4655	2.40671e-08	31.1218	0.0066441
genus	Oxalobacter	rs76681900	G	T	-0.173567	0.038909	4303	8.16359e-06	19.8899	0.0046032
genus	Oxalobacter	rs9321445	C	T	0.103603	0.023122	4654	7.43866e-06	20.0684	0.00429539
genus	Parabacteroides	rs114567323	T	C	0.186478	0.0405199	5859	4.18203e-06	21.1723	0.00360185
genus	Parabacteroides	rs115602804	G	A	0.10308	0.0222736	16394	3.69374e-06	21.4149	0.00130472
genus	Parabacteroides	rs4236095	G	A	0.0761961	0.0157042	16383	1.2224e-06	23.5387	0.00143489
genus	Parabacteroides	rs60884758	C	T	-0.0702667	0.0142249	17293	7.82429e-07	24.3978	0.00140902
genus	Parabacteroides	rs6657302	T	C	-0.10452	0.0225521	16552	3.57656e-06	21.4768	0.00129601
genus	Parabacteroides	rs7298818	C	T	0.0888832	0.0200902	16510	9.67973e-06	19.5712	0.00118416
genus	Paraprevotella	rs13023298	A	G	0.104439	0.0235333	7179	9.08267e-06	19.6898	0.00273595
genus	Paraprevotella	rs145020347	A	G	-0.12465	0.0262323	6859	2.01643e-06	22.5727	0.00328112
genus	Paraprevotella	rs17109926	A	G	-0.0988335	0.0216172	7179	4.83115e-06	20.8973	0.00290325
genus	Paraprevotella	rs17785622	A	G	0.248065	0.0524304	3288	2.23056e-06	22.3718	0.00676219
genus	Paraprevotella	rs2081023	A	G	-0.122561	0.0236507	7178	2.19387e-07	26.8468	0.00372725
genus	Paraprevotella	rs3008582	T	C	0.10572	0.0227246	7175	3.2835e-06	21.6373	0.00300742
genus	Paraprevotella	rs3801748	G	A	0.0779721	0.0171691	7179	5.58782e-06	20.6187	0.00286465
genus	Paraprevotella	rs4756632	G	T	-0.138905	0.0289897	7179	1.65499e-06	22.9525	0.00318787
genus	Paraprevotella	rs4767113	C	T	0.0882466	0.018382	6900	1.58097e-06	23.0402	0.00332901
genus	Paraprevotella	rs58117850	C	A	-0.149982	0.0324013	6838	3.67632e-06	21.4204	0.00312367
genus	Paraprevotella	rs77693755	C	T	-0.141858	0.0308514	6558	4.26346e-06	21.1361	0.00321358
genus	Paraprevotella	rs9602779	A	C	-0.106692	0.0220263	7177	1.27362e-06	23.4561	0.00325849
genus	Paraprevotella	rs9900242	A	G	-0.0852967	0.0175212	6900	1.12615e-06	23.6926	0.00342294
genus	Parasutterella	rs10899911	A	G	-0.0717102	0.0148151	11386	1.29625e-06	23.4247	0.00205346
genus	Parasutterella	rs11715853	G	A	-0.0662952	0.0146114	11386	5.69995e-06	20.5828	0.00180478
genus	Parasutterella	rs2090816	A	C	0.0840967	0.0177315	11385	2.10796e-06	22.4901	0.00197187
genus	Parasutterella	rs2387977	T	C	-0.0681778	0.0134756	11345	4.20651e-07	25.5927	0.00225117
genus	Parasutterella	rs35055552	T	C	0.109554	0.0235433	9970	3.26645e-06	21.649	0.00216714
genus	Parasutterella	rs4671249	T	C	0.146785	0.0322261	7358	5.2427e-06	20.7409	0.00281166
genus	Parasutterella	rs55877868	A	C	-0.104458	0.0228089	10588	4.65668e-06	20.9696	0.00197696
genus	Parasutterella	rs60622892	T	G	-0.148495	0.0324716	8045	4.80615e-06	20.9078	0.00259277
genus	Parasutterella	rs62273907	A	G	0.229468	0.0502262	3691	4.9077e-06	20.8617	0.0056233
genus	Parasutterella	rs6828768	C	T	0.0636852	0.0132645	11386	1.57742e-06	23.0472	0.00202043
genus	Parasutterella	rs7303158	C	T	0.0646859	0.0134256	11386	1.44928e-06	23.2101	0.00203468
genus	Parasutterella	rs7311004	T	C	-0.0617522	0.0136438	11384	6.01066e-06	20.4812	0.00179621
genus	Parasutterella	rs7572229	G	A	0.066273	0.0132736	11383	5.94953e-07	24.9242	0.00218519
genus	Parasutterella	rs78383039	T	C	-0.146315	0.0297119	9174	8.46017e-07	24.2448	0.00263638
genus	Parasutterella	rs8039785	T	G	0.0618345	0.0133	11383	3.33226e-06	21.6113	0.00189529
genus	Parasutterella	rs823424	G	A	-0.0713448	0.0156958	11386	5.48139e-06	20.6576	0.00181133
genus	Parasutterella	rs900566	A	G	-0.0586944	0.0132828	11376	9.92381e-06	19.5226	0.00171348
genus	Peptococcus	rs10031059	T	C	-0.121167	0.0225844	5526	8.09252e-08	28.7734	0.0051818
genus	Peptococcus	rs11001948	C	A	-0.191013	0.038102	5607	5.35342e-07	25.1231	0.00446227
genus	Peptococcus	rs2054133	G	A	0.0895433	0.0188332	5657	1.98884e-06	22.5978	0.00398017
genus	Peptococcus	rs36121075	A	G	-0.14067	0.030628	5301	4.37213e-06	21.0864	0.00396355
genus	Peptococcus	rs413827	G	A	0.110229	0.0237523	5482	3.47093e-06	21.529	0.00391328
genus	Peptococcus	rs5770862	T	C	0.162018	0.0356813	5431	5.60708e-06	20.6103	0.00378197
genus	Peptococcus	rs62424012	G	A	0.137164	0.0292136	5656	2.66331e-06	22.0372	0.0038825
genus	Peptococcus	rs6821675	C	A	0.143777	0.0314731	5503	4.91798e-06	20.8614	0.00377796
genus	Peptococcus	rs7033353	T	G	0.090152	0.018995	5657	2.07388e-06	22.5174	0.00396606
genus	Peptococcus	rs72850165	T	C	-0.134304	0.0300423	5627	7.8039e-06	19.9782	0.00353911
genus	Peptococcus	rs74592222	G	A	0.137957	0.0302965	5329	5.27445e-06	20.7272	0.00387588
genus	Peptococcus	rs77681628	C	T	0.200307	0.0387328	4842	2.32198e-07	26.7336	0.00549312
genus	Phascolarctobacterium	rs12618201	A	G	0.0641657	0.0138202	11113	3.4356e-06	21.5526	0.001936
genus	Phascolarctobacterium	rs1264476	T	G	0.0767335	0.0166041	11104	3.81255e-06	21.353	0.00191966
genus	Phascolarctobacterium	rs130483	A	G	0.0655056	0.0143596	11096	5.07144e-06	20.8064	0.00187195
genus	Phascolarctobacterium	rs139811148	A	G	-0.088032	0.0199153	11015	9.85551e-06	19.5357	0.00177073
genus	Phascolarctobacterium	rs55766124	T	C	-0.168413	0.0363208	6383	3.53808e-06	21.4934	0.00335703
genus	Phascolarctobacterium	rs56069061	G	A	-0.111306	0.0230694	11007	1.4013e-06	23.2746	0.00211045
genus	Phascolarctobacterium	rs56157888	A	C	0.0954864	0.0193976	10031	8.54111e-07	24.227	0.00240987
genus	Phascolarctobacterium	rs74540770	G	A	-0.121014	0.0258621	9403	2.87965e-06	21.8905	0.00232312
genus	Phascolarctobacterium	rs75882962	T	C	0.0968661	0.0190575	10710	3.71851e-07	25.8303	0.00240644
genus	Phascolarctobacterium	rs7982713	G	A	0.0726922	0.0163201	10710	8.42252e-06	19.8358	0.001849
genus	Prevotella7	rs11035469	A	G	-0.144165	0.0311897	3488	3.79671e-06	21.3526	0.00608795
genus	Prevotella7	rs12195431	T	C	0.196528	0.0442322	3489	8.8674e-06	19.7298	0.00562626
genus	Prevotella7	rs2240542	C	T	0.12085	0.0261776	3489	3.902e-06	21.3002	0.00607137
genus	Prevotella7	rs2918132	C	T	-0.114648	0.0254916	3318	6.8756e-06	20.2153	0.00605937
genus	Prevotella7	rs385483	A	G	0.137033	0.0291906	3318	2.67332e-06	22.0245	0.00659807
genus	Prevotella7	rs4879924	C	T	-0.157752	0.0343454	3489	4.36708e-06	21.0845	0.00601026
genus	Prevotella7	rs57404562	C	A	0.155486	0.0316057	3487	8.67337e-07	24.1883	0.00689285
genus	Prevotella7	rs62026720	C	T	-0.219326	0.0494296	3177	9.11619e-06	19.6758	0.00615894
genus	Prevotella7	rs9426434	T	C	-0.123657	0.0278514	3318	9.00071e-06	19.7007	0.00590601
genus	Prevotella7	rs9608249	A	G	-0.158213	0.0336317	3482	2.54749e-06	22.1176	0.00631551
genus	Prevotella7	rs9959718	G	A	0.133012	0.0275361	3489	1.36222e-06	23.3199	0.00664324
genus	Prevotella9	rs11685699	C	T	-0.141357	0.0295665	8342	1.74423e-06	22.8525	0.00273262
genus	Prevotella9	rs117271932	A	G	0.208089	0.0440393	4878	2.30039e-06	22.3171	0.00455608
genus	Prevotella9	rs12648235	T	C	0.0785902	0.0177676	10271	9.72305e-06	19.5613	0.00190126
genus	Prevotella9	rs1304512	G	A	0.0761593	0.0165885	9790	4.40923e-06	21.0739	0.00214841
genus	Prevotella9	rs2104588	T	C	0.105558	0.023773	9268	8.98487e-06	19.7117	0.0021228
genus	Prevotella9	rs2495052	A	G	0.0838978	0.0188523	9790	8.57634e-06	19.8008	0.00201889
genus	Prevotella9	rs2683313	A	G	-0.0724576	0.0151603	10260	1.75788e-06	22.8386	0.00222147
genus	Prevotella9	rs6853047	T	C	0.0880853	0.0198422	10264	9.02581e-06	19.7034	0.00191636
genus	Prevotella9	rs746764	T	C	-0.0915772	0.0193245	9385	2.14862e-06	22.4526	0.00238719
genus	Prevotella9	rs9428102	A	G	-0.0778845	0.0176068	10264	9.70957e-06	19.5639	0.00190281
genus	RikenellaceaeRC9gutgroup	rs10078748	G	T	-0.149752	0.0327468	3330	4.80719e-06	20.9001	0.00624087
genus	RikenellaceaeRC9gutgroup	rs11060474	A	G	0.17862	0.04034	3156	9.51768e-06	19.5934	0.0061739
genus	RikenellaceaeRC9gutgroup	rs12501673	A	G	0.116395	0.0262253	3334	9.06814e-06	19.6865	0.00587361
genus	RikenellaceaeRC9gutgroup	rs17032291	T	C	-0.169579	0.0368251	3206	4.12526e-06	21.1925	0.00657093
genus	RikenellaceaeRC9gutgroup	rs17582787	A	G	-0.157739	0.0339924	3320	3.47693e-06	21.5206	0.00644421
genus	RikenellaceaeRC9gutgroup	rs2900503	G	T	-0.172329	0.0326671	3320	1.32533e-07	27.8121	0.00831251
genus	RikenellaceaeRC9gutgroup	rs2998141	T	C	-0.136346	0.0293073	3330	3.28239e-06	21.631	0.00645772
genus	RikenellaceaeRC9gutgroup	rs4717843	G	T	-0.119376	0.0260548	3220	4.61155e-06	20.9792	0.00647709
genus	RikenellaceaeRC9gutgroup	rs7712231	A	G	0.156284	0.0350462	3334	8.22024e-06	19.874	0.00592923
genus	RikenellaceaeRC9gutgroup	rs80309088	G	A	0.17405	0.0383423	3170	5.64226e-06	20.5929	0.0064583
genus	RikenellaceaeRC9gutgroup	rs9887954	G	A	-0.114849	0.0249013	3330	3.98457e-06	21.2595	0.00634752
genus	Romboutsia	rs10279978	A	G	-0.0622202	0.0127675	14143	1.09741e-06	23.7458	0.0016764
genus	Romboutsia	rs11221428	T	C	-0.0726779	0.0158263	14187	4.38563e-06	21.0855	0.00148426
genus	Romboutsia	rs16843578	C	T	-0.0875276	0.0196779	14186	8.6664e-06	19.7821	0.00139274
genus	Romboutsia	rs28603357	T	C	-0.214911	0.0474739	3693	5.98477e-06	20.482	0.00551854
genus	Romboutsia	rs34302036	A	G	0.0550261	0.0120835	14185	5.26772e-06	20.7345	0.00145979
genus	Romboutsia	rs61841503	G	A	0.092888	0.0171454	13568	6.03841e-08	29.3467	0.00215859
genus	Romboutsia	rs62504452	A	G	-0.0710048	0.0156654	14178	5.8268e-06	20.5414	0.00144693
genus	Romboutsia	rs7109293	A	G	0.0919112	0.0205738	14141	7.91829e-06	19.9547	0.00140933
genus	Romboutsia	rs74180876	C	T	0.0859593	0.0194134	12613	9.51825e-06	19.6026	0.001552
genus	Romboutsia	rs75200530	T	G	-0.190644	0.0421065	5246	5.96371e-06	20.492	0.00389249
genus	Romboutsia	rs75987356	G	A	-0.129578	0.0280454	10466	3.83186e-06	21.3431	0.00203552
genus	Romboutsia	rs77702691	A	G	-0.094406	0.0208544	12487	5.98552e-06	20.4895	0.00163844
genus	Romboutsia	rs9389266	T	G	0.0722815	0.0162353	14187	8.50312e-06	19.8185	0.00139519
genus	Romboutsia	rs9567264	C	T	0.0580018	0.0127495	14180	5.38118e-06	20.6937	0.00145743
genus	Roseburia	rs11632648	C	A	-0.0533556	0.0119916	17851	8.61115e-06	19.7949	0.00110779
genus	Roseburia	rs12740451	T	C	0.0697527	0.0153607	17837	5.59944e-06	20.6181	0.00115471
genus	Roseburia	rs16910295	T	C	-0.0980434	0.020957	16648	2.89237e-06	21.884	0.00131295
genus	Roseburia	rs2160994	T	C	0.0550687	0.0112481	17444	9.78986e-07	23.9663	0.00137217
genus	Roseburia	rs2943022	T	C	0.0493786	0.0106763	17854	3.74513e-06	21.3887	0.00119668
genus	Roseburia	rs302266	T	C	-0.0777312	0.0172985	17056	7.00572e-06	20.1893	0.00118245
genus	Roseburia	rs329182	T	C	0.0690327	0.0152884	17854	6.32082e-06	20.3862	0.00114065
genus	Roseburia	rs55858165	A	C	0.179284	0.0404954	5447	9.54304e-06	19.5936	0.00358555
genus	Roseburia	rs56058612	T	C	-0.0646818	0.0146326	17444	9.85232e-06	19.5376	0.00111889
genus	Roseburia	rs6445851	G	A	-0.0497336	0.0108158	17851	4.26107e-06	21.1413	0.00118305
genus	Roseburia	rs6930661	C	T	-0.0961587	0.0204975	16945	2.71544e-06	22.0052	0.00129709
genus	Roseburia	rs75326254	C	T	-0.104628	0.0230897	15893	5.86046e-06	20.5307	0.0012903
genus	Roseburia	rs78753150	A	C	0.0968739	0.0214067	16303	6.02803e-06	20.4768	0.00125459
genus	Roseburia	rs9300744	C	T	-0.0588452	0.0126228	17854	3.13425e-06	21.7301	0.00121576
genus	Ruminiclostridium5	rs10827477	A	G	-0.0547387	0.0115163	17391	2.00294e-06	22.5896	0.00129739
genus	Ruminiclostridium5	rs113753996	T	C	0.0820689	0.0174463	16680	2.54991e-06	22.1259	0.00132489
genus	Ruminiclostridium5	rs1223978	T	C	0.0484169	0.0108254	17381	7.7304e-06	20.0011	0.00114956
genus	Ruminiclostridium5	rs1492620	T	C	-0.0830505	0.0180073	17397	3.98724e-06	21.2685	0.00122119
genus	Ruminiclostridium5	rs2503704	T	C	0.0515827	0.0116416	17278	9.3847e-06	19.6305	0.001135
genus	Ruminiclostridium5	rs2791343	T	C	0.051717	0.0113369	17392	5.07074e-06	20.808	0.00119512
genus	Ruminiclostridium5	rs2833828	G	A	0.0489617	0.0108702	17397	6.66208e-06	20.2856	0.00116481
genus	Ruminiclostridium5	rs79968837	A	G	-0.0950311	0.0193507	16602	9.06234e-07	24.1148	0.00145059
genus	Ruminiclostridium5	rs8053158	A	G	-0.0740543	0.0159151	17397	3.27004e-06	21.6487	0.00124299
genus	Ruminiclostridium6	rs10829821	T	C	-0.097606	0.0216072	12802	6.26391e-06	20.4026	0.00159142
genus	Ruminiclostridium6	rs116969552	A	G	-0.166823	0.0376681	6824	9.47796e-06	19.6081	0.00286601
genus	Ruminiclostridium6	rs11992182	A	C	0.0625299	0.0137876	13381	5.75375e-06	20.5653	0.00153478
genus	Ruminiclostridium6	rs12362316	A	G	0.0743588	0.0154466	13381	1.47993e-06	23.1704	0.00172886
genus	Ruminiclostridium6	rs12595638	A	G	-0.104242	0.0233827	12904	8.26943e-06	19.8715	0.00153782
genus	Ruminiclostridium6	rs1756364	G	T	0.0999189	0.0197169	12933	4.02671e-07	25.6775	0.0019818
genus	Ruminiclostridium6	rs2548459	T	C	-0.0554866	0.0122755	13377	6.18033e-06	20.4285	0.00152503
genus	Ruminiclostridium6	rs56212330	A	G	0.0587451	0.0132078	13378	8.6771e-06	19.7796	0.00147655
genus	Ruminiclostridium6	rs589368	G	A	-0.146727	0.0330138	6880	8.8139e-06	19.7469	0.00286281
genus	Ruminiclostridium6	rs61060922	T	G	0.15913	0.0322283	8955	7.91022e-07	24.3741	0.00271506
genus	Ruminiclostridium6	rs67479537	T	C	0.118994	0.026487	11613	7.03758e-06	20.1795	0.00173495
genus	Ruminiclostridium6	rs71414120	T	G	0.200894	0.0406434	5567	7.699e-07	24.423	0.0043695
genus	Ruminiclostridium6	rs72991535	T	G	0.135604	0.0295174	9642	4.34775e-06	21.1007	0.00218409
genus	Ruminiclostridium6	rs792058	G	A	0.0554234	0.0125423	12933	9.91992e-06	19.5238	0.00150757
genus	Ruminiclostridium6	rs79968172	G	A	0.11614	0.0243083	12802	1.77252e-06	22.8235	0.00177991
genus	Ruminiclostridium6	rs9555756	A	C	-0.0804138	0.0176692	13369	5.33725e-06	20.7092	0.00154688
genus	Ruminiclostridium9	rs115044523	G	A	-0.0980026	0.0202616	16107	1.31912e-06	23.3922	0.00145038
genus	Ruminiclostridium9	rs12040548	G	T	0.0570422	0.0122359	16721	3.13347e-06	21.7304	0.00129806
genus	Ruminiclostridium9	rs6082461	A	C	0.0586425	0.0131004	16650	7.59162e-06	20.0357	0.00120204
genus	Ruminiclostridium9	rs6686918	A	G	-0.0548625	0.0123528	16725	8.94193e-06	19.7227	0.00117799
genus	Ruminiclostridium9	rs68063877	G	A	-0.0696688	0.0155713	15605	7.67002e-06	20.0158	0.00128118
genus	Ruminiclostridium9	rs7137760	C	T	0.050797	0.0112182	16722	5.95234e-06	20.501	0.00122464
genus	Ruminiclostridium9	rs74303178	T	C	0.0532742	0.0119274	16706	7.94909e-06	19.9477	0.00119276
genus	Ruminiclostridium9	rs78191726	T	C	0.0944998	0.0210206	16039	6.93796e-06	20.2077	0.00125848
genus	Ruminiclostridium9	rs918449	A	G	-0.0950908	0.0197177	16725	1.41687e-06	23.2548	0.00138866
genus	Ruminiclostridium9	rs9522712	T	C	0.0699728	0.0154939	16725	6.29747e-06	20.3932	0.00121798
genus	Ruminiclostridium9	rs9809789	C	T	-0.0717454	0.0159673	16025	7.01398e-06	20.1869	0.00125828
genus	RuminococcaceaeNK4A214group	rs11241747	C	T	0.0533858	0.0120035	14822	8.68605e-06	19.7779	0.00133276
genus	RuminococcaceaeNK4A214group	rs11586410	G	A	-0.0863422	0.0169937	14822	3.7577e-07	25.8114	0.00173864
genus	RuminococcaceaeNK4A214group	rs12642039	T	C	-0.0553003	0.0119397	15276	3.62826e-06	21.449	0.00140232
genus	RuminococcaceaeNK4A214group	rs12731	A	G	-0.0527684	0.0115053	15288	4.50892e-06	21.0326	0.00137405
genus	RuminococcaceaeNK4A214group	rs136761	G	A	-0.0587521	0.0119155	14822	8.19182e-07	24.3089	0.00163759
genus	RuminococcaceaeNK4A214group	rs147475196	A	G	-0.133769	0.0295196	9917	5.85611e-06	20.5305	0.00206637
genus	RuminococcaceaeNK4A214group	rs3087587	A	G	-0.0514243	0.0116376	14822	9.92477e-06	19.5232	0.00131562
genus	RuminococcaceaeNK4A214group	rs35559912	T	C	-0.0925071	0.0203674	13976	5.57434e-06	20.6261	0.00147386
genus	RuminococcaceaeNK4A214group	rs4814689	C	T	-0.1083	0.0230708	14009	2.67585e-06	22.0329	0.00157052
genus	RuminococcaceaeNK4A214group	rs5994253	A	G	-0.0811302	0.0157621	15288	2.6444e-07	26.4899	0.00172996
genus	RuminococcaceaeNK4A214group	rs62027366	T	C	0.0615389	0.0137612	14822	7.75199e-06	19.9954	0.0013474
genus	RuminococcaceaeNK4A214group	rs7573569	T	C	0.107739	0.0233638	14822	4.00079e-06	21.2616	0.0014326
genus	RuminococcaceaeUCG002	rs10916131	C	T	-0.069333	0.0146753	17097	2.30725e-06	22.3179	0.00130382
genus	RuminococcaceaeUCG002	rs10927423	C	A	-0.0713617	0.0147712	17096	1.35759e-06	23.3371	0.00136336
genus	RuminococcaceaeUCG002	rs113147300	A	G	-0.075842	0.0164562	16370	4.05166e-06	21.2377	0.00129583
genus	RuminococcaceaeUCG002	rs11607472	A	G	-0.0780229	0.0176325	16282	9.64636e-06	19.5778	0.00120112
genus	RuminococcaceaeUCG002	rs116974815	C	A	-0.189731	0.0396566	5819	1.71555e-06	22.882	0.00391823
genus	RuminococcaceaeUCG002	rs12463378	A	G	-0.0522061	0.0112086	16994	3.19825e-06	21.6912	0.00127493
genus	RuminococcaceaeUCG002	rs55793120	T	C	0.137396	0.027414	11669	5.3895e-07	25.1148	0.00214802
genus	RuminococcaceaeUCG002	rs56030423	G	A	-0.0982874	0.0216344	14937	5.54326e-06	20.637	0.00137988
genus	RuminococcaceaeUCG002	rs57079348	T	G	-0.076573	0.0172819	16372	9.38819e-06	19.6296	0.00119769
genus	RuminococcaceaeUCG002	rs62374283	T	C	-0.0581341	0.0120654	17094	1.44836e-06	23.2126	0.00135626
genus	RuminococcaceaeUCG002	rs6542556	A	G	0.050974	0.011406	17094	7.85699e-06	19.97	0.00116702
genus	RuminococcaceaeUCG002	rs6793778	C	T	-0.0558706	0.0125258	17094	8.17909e-06	19.8932	0.00116254
genus	RuminococcaceaeUCG002	rs7120052	A	C	0.0624796	0.0135523	17097	4.02178e-06	21.252	0.00124162
genus	RuminococcaceaeUCG002	rs7155595	C	A	0.0569929	0.0116986	17084	1.1061e-06	23.7312	0.00138733
genus	RuminococcaceaeUCG002	rs7249614	A	G	-0.0492778	0.0110807	16651	8.7003e-06	19.7751	0.00118635
genus	RuminococcaceaeUCG002	rs7342369	C	A	-0.0527803	0.0116023	16651	5.38731e-06	20.6919	0.00124129
genus	RuminococcaceaeUCG002	rs76847269	A	G	0.163508	0.0356151	7654	4.41175e-06	21.0716	0.00274617
genus	RuminococcaceaeUCG002	rs77564310	A	C	-0.0713093	0.0140855	17000	4.13595e-07	25.6268	0.00150537
genus	RuminococcaceaeUCG002	rs7898496	T	C	0.0811482	0.0182993	16651	9.22916e-06	19.6623	0.0011796
genus	RuminococcaceaeUCG002	rs79016051	C	T	-0.0887747	0.0189424	16937	2.77843e-06	21.9612	0.00129511
genus	RuminococcaceaeUCG002	rs882348	A	G	-0.0799946	0.0178618	17097	7.51595e-06	20.0549	0.00117177
genus	RuminococcaceaeUCG003	rs10490280	C	T	-0.0672094	0.0143309	14004	2.7346e-06	21.9912	0.00156811
genus	RuminococcaceaeUCG003	rs11243416	T	C	-0.0925653	0.0191203	14004	1.29057e-06	23.4339	0.00167081
genus	RuminococcaceaeUCG003	rs11831525	A	C	0.071227	0.0151814	14397	2.70917e-06	22.0092	0.00152661
genus	RuminococcaceaeUCG003	rs16959793	A	C	-0.062527	0.0131259	14412	1.90122e-06	22.6892	0.00157207
genus	RuminococcaceaeUCG003	rs2523124	T	C	-0.0546625	0.0120823	14409	6.06349e-06	20.4652	0.00141849
genus	RuminococcaceaeUCG003	rs2686073	G	A	-0.0566135	0.0127109	14401	8.43137e-06	19.8347	0.00137561
genus	RuminococcaceaeUCG003	rs3013089	G	A	-0.0551473	0.0120346	14408	4.59671e-06	20.9955	0.00145529
genus	RuminococcaceaeUCG003	rs4452755	A	C	-0.0634463	0.0134741	14406	2.49218e-06	22.1694	0.00153675
genus	RuminococcaceaeUCG003	rs4532474	G	A	0.0769231	0.017045	14412	6.39313e-06	20.3639	0.00141119
genus	RuminococcaceaeUCG003	rs61977762	T	C	-0.138108	0.0312431	8989	9.85086e-06	19.5358	0.00216907
genus	RuminococcaceaeUCG003	rs646327	A	G	-0.0586696	0.0118369	14406	7.17811e-07	24.5633	0.00170241
genus	RuminococcaceaeUCG003	rs6759615	A	G	0.102523	0.0200204	14410	3.04048e-07	26.2202	0.00181653
genus	RuminococcaceaeUCG003	rs73341548	T	G	-0.170045	0.0318674	6744	9.50033e-08	28.4648	0.00420426
genus	RuminococcaceaeUCG003	rs78720113	A	G	-0.115348	0.0249601	13078	3.81309e-06	21.3533	0.00163035
genus	RuminococcaceaeUCG004	rs10976229	T	G	0.095976	0.0214554	9116	7.70281e-06	20.0059	0.00219026
genus	RuminococcaceaeUCG004	rs12125734	G	T	0.133972	0.0257417	8938	1.94552e-07	27.0804	0.00302133
genus	RuminococcaceaeUCG004	rs2248146	T	C	0.0689452	0.0153649	9502	7.21719e-06	20.1306	0.00211452
genus	RuminococcaceaeUCG004	rs3800178	C	T	-0.0804407	0.0177915	9502	6.146e-06	20.4379	0.00214674
genus	RuminococcaceaeUCG004	rs516741	T	G	-0.0755412	0.0161951	9502	3.09463e-06	21.7524	0.00228449
genus	RuminococcaceaeUCG004	rs61926359	A	G	0.0920651	0.0205032	9114	7.11266e-06	20.1583	0.00220739
genus	RuminococcaceaeUCG004	rs6769553	A	G	0.0849743	0.0157451	9501	6.78081e-08	29.1202	0.00305624
genus	RuminococcaceaeUCG004	rs7566377	A	G	-0.153725	0.0343545	7016	7.65296e-06	20.017	0.00284574
genus	RuminococcaceaeUCG004	rs7569771	A	G	-0.075914	0.0170308	9502	8.29394e-06	19.8647	0.00208666
genus	RuminococcaceaeUCG004	rs9818949	G	T	0.0859927	0.0188671	9116	5.16924e-06	20.769	0.00227362
genus	RuminococcaceaeUCG005	rs10873449	T	C	0.0654843	0.0143973	16098	5.40658e-06	20.685	0.00128345
genus	RuminococcaceaeUCG005	rs10937802	G	A	0.0755811	0.0168226	15821	7.02843e-06	20.1829	0.00127424
genus	RuminococcaceaeUCG005	rs10950694	T	C	0.0577628	0.011412	15821	4.15792e-07	25.6164	0.00161672
genus	RuminococcaceaeUCG005	rs114279581	A	G	-0.146604	0.0316034	8465	3.50318e-06	21.514	0.00253568
genus	RuminococcaceaeUCG005	rs12288512	A	G	0.066635	0.0144356	15473	3.91146e-06	21.305	0.0013752
genus	RuminococcaceaeUCG005	rs12604884	G	T	0.0675317	0.0143745	16099	2.62705e-06	22.0686	0.0013691
genus	RuminococcaceaeUCG005	rs2893871	G	A	-0.073644	0.015548	16103	2.17375e-06	22.4322	0.00139128
genus	RuminococcaceaeUCG005	rs34781347	G	A	0.188685	0.0386484	6061	1.04967e-06	23.8269	0.00391708
genus	RuminococcaceaeUCG005	rs7449320	C	A	0.0599163	0.0130836	16095	4.66118e-06	20.9691	0.0013013
genus	RuminococcaceaeUCG005	rs7495495	A	G	0.0875085	0.0194507	14006	6.82771e-06	20.238	0.00144307
genus	RuminococcaceaeUCG005	rs7555878	A	G	0.0586677	0.0125277	16100	2.82668e-06	21.928	0.00136031
genus	RuminococcaceaeUCG005	rs7586445	G	A	0.0782349	0.0176458	15099	9.26563e-06	19.6545	0.00130019
genus	RuminococcaceaeUCG009	rs111304297	G	T	0.07339	0.0164753	7389	8.40667e-06	19.8377	0.0026783
genus	RuminococcaceaeUCG009	rs113006825	T	C	-0.0928893	0.0208035	7165	8.00367e-06	19.9314	0.00277483
genus	RuminococcaceaeUCG009	rs12508214	C	T	-0.0774649	0.0168937	7511	4.53053e-06	21.0206	0.00279157
genus	RuminococcaceaeUCG009	rs1550196	G	A	0.130842	0.0262478	7389	6.20071e-07	24.8421	0.00335168
genus	RuminococcaceaeUCG009	rs2058609	A	G	0.0816464	0.017472	7510	2.9684e-06	21.8311	0.00289928
genus	RuminococcaceaeUCG009	rs2192926	A	G	-0.089048	0.0192989	7511	3.94707e-06	21.2847	0.00282655
genus	RuminococcaceaeUCG009	rs4079028	C	T	0.0915623	0.019936	7480	4.37329e-06	21.0882	0.0028121
genus	RuminococcaceaeUCG009	rs4708333	T	G	-0.084033	0.0174757	7511	1.52021e-06	23.1161	0.003069
genus	RuminococcaceaeUCG009	rs758191	T	G	0.17702	0.0375113	5829	2.36893e-06	22.2622	0.00380599
genus	RuminococcaceaeUCG009	rs9558661	T	C	-0.0897823	0.0200739	7480	7.72759e-06	19.9988	0.00266721
genus	RuminococcaceaeUCG010	rs12597105	G	A	0.0670855	0.0144415	12415	3.39533e-06	21.5756	0.00173513
genus	RuminococcaceaeUCG010	rs2820282	A	C	-0.0592304	0.0125917	12865	2.55208e-06	22.1235	0.00171698
genus	RuminococcaceaeUCG010	rs5996509	G	A	-0.125981	0.0281867	10438	7.83872e-06	19.973	0.0019102
genus	RuminococcaceaeUCG010	rs682403	A	G	-0.0588161	0.0124671	12864	2.38537e-06	22.2531	0.00172716
genus	RuminococcaceaeUCG010	rs6958419	C	T	-0.0585718	0.0124994	12870	2.78623e-06	21.955	0.00170326
genus	RuminococcaceaeUCG010	rs73218807	G	A	-0.166211	0.0367938	6714	6.26179e-06	20.4004	0.00303018
genus	RuminococcaceaeUCG010	rs7441445	C	T	-0.05695	0.0126502	12852	6.73514e-06	20.2639	0.00157447
genus	RuminococcaceaeUCG011	rs10274562	C	T	0.110917	0.0244556	3632	5.74773e-06	20.5591	0.00563177
genus	RuminococcaceaeUCG011	rs12636310	G	A	0.132725	0.0282037	3632	2.52669e-06	22.1339	0.00606054
genus	RuminococcaceaeUCG011	rs12724320	C	T	-0.120881	0.0249229	3632	1.23349e-06	23.5113	0.00643526
genus	RuminococcaceaeUCG011	rs1416041	A	C	-0.182339	0.0339898	3632	8.11625e-08	28.7623	0.00786121
genus	RuminococcaceaeUCG011	rs2729556	T	C	0.109097	0.0233699	3632	3.03744e-06	21.7808	0.00596442
genus	RuminococcaceaeUCG011	rs4490371	T	C	-0.111816	0.0248963	3610	7.07937e-06	20.1605	0.00555667
genus	RuminococcaceaeUCG011	rs4973017	G	A	0.214949	0.0473804	3579	5.71494e-06	20.5699	0.00571771
genus	RuminococcaceaeUCG011	rs79113084	C	T	-0.152166	0.0317519	3610	1.6486e-06	22.9536	0.00632166
genus	RuminococcaceaeUCG011	rs9729514	A	G	0.184934	0.0394616	3632	2.78035e-06	21.9504	0.00601059
genus	RuminococcaceaeUCG013	rs10877955	A	G	-0.106826	0.0231635	13959	3.99128e-06	21.266	0.00152136
genus	RuminococcaceaeUCG013	rs11581881	C	T	0.0661211	0.0144736	15730	4.91517e-06	20.8674	0.00132501
genus	RuminococcaceaeUCG013	rs12189346	G	A	0.0684961	0.014558	16470	2.53818e-06	22.1347	0.0013423
genus	RuminococcaceaeUCG013	rs12336782	T	C	-0.0856047	0.0189311	16772	6.12841e-06	20.4452	0.00121767
genus	RuminococcaceaeUCG013	rs12485353	G	A	-0.0607903	0.0130847	16771	3.38589e-06	21.5819	0.00128536
genus	RuminococcaceaeUCG013	rs12781711	C	T	-0.0656129	0.0117477	16772	2.33443e-08	31.1906	0.00185645
genus	RuminococcaceaeUCG013	rs16918863	A	C	0.111491	0.0240157	12643	3.44333e-06	21.5488	0.00170177
genus	RuminococcaceaeUCG013	rs2730183	G	A	-0.0488692	0.0109907	16772	8.73243e-06	19.7681	0.00117739
genus	RuminococcaceaeUCG013	rs4385846	G	T	0.0598404	0.0131807	16772	5.62514e-06	20.6092	0.00122743
genus	RuminococcaceaeUCG013	rs75088940	T	C	-0.0942968	0.0200713	15638	2.62588e-06	22.0694	0.00140946
genus	RuminococcaceaeUCG013	rs76973485	G	T	0.194976	0.0418213	5299	3.12983e-06	21.7271	0.00408501
genus	RuminococcaceaeUCG013	rs7784330	G	A	-0.0498329	0.0112066	16770	8.71813e-06	19.7712	0.00117771
genus	RuminococcaceaeUCG013	rs9313055	T	C	0.105087	0.023446	15764	7.39141e-06	20.0866	0.00127275
genus	RuminococcaceaeUCG013	rs9499480	G	A	0.0556709	0.0125649	16772	9.39432e-06	19.6284	0.00116908
genus	RuminococcaceaeUCG014	rs10791168	A	G	-0.0664624	0.0150069	14403	9.47616e-06	19.6115	0.00135996
genus	RuminococcaceaeUCG014	rs10941294	C	T	-0.122057	0.0260017	12615	2.67634e-06	22.0322	0.00174374
genus	RuminococcaceaeUCG014	rs112829527	G	A	0.120654	0.0268113	11958	6.79148e-06	20.2477	0.00169065
genus	RuminococcaceaeUCG014	rs115777838	T	C	-0.18835	0.0386643	5674	1.10806e-06	23.7222	0.00416492
genus	RuminococcaceaeUCG014	rs12638134	T	G	0.0582548	0.0119657	14403	1.12466e-06	23.6987	0.00164293
genus	RuminococcaceaeUCG014	rs72809222	T	C	0.0671775	0.0139838	13922	1.55563e-06	23.0747	0.00165492
genus	RuminococcaceaeUCG014	rs73186226	G	A	-0.0993852	0.0216819	13760	4.56613e-06	21.0081	0.00152465
genus	RuminococcaceaeUCG014	rs7528298	A	C	-0.0974565	0.022021	13926	9.61716e-06	19.5832	0.00140446
genus	RuminococcaceaeUCG014	rs7655928	C	A	-0.0652184	0.0144782	14400	6.65011e-06	20.2885	0.00140714
genus	RuminococcaceaeUCG014	rs853612	A	G	-0.0528257	0.0119367	14403	9.62193e-06	19.5823	0.00135794
genus	RuminococcaceaeUCG014	rs995642	C	T	0.060048	0.0126417	14402	2.0342e-06	22.5593	0.00156417
genus	Ruminococcus1	rs11783695	G	T	-0.0734114	0.0161398	16606	5.40376e-06	20.6861	0.0012443
genus	Ruminococcus1	rs13219502	C	T	0.0760932	0.0170393	16594	7.97914e-06	19.9405	0.00120037
genus	Ruminococcus1	rs17781867	C	T	0.0999271	0.0211728	14349	2.36314e-06	22.2715	0.00154994
genus	Ruminococcus1	rs3819978	C	T	-0.11504	0.0260137	12769	9.76645e-06	19.5535	0.00152922
genus	Ruminococcus1	rs6105066	T	C	-0.0607052	0.013425	16049	6.13145e-06	20.4442	0.0012724
genus	Ruminococcus1	rs6493760	C	T	0.0535262	0.0115885	16126	3.85737e-06	21.3318	0.00132124
genus	Ruminococcus1	rs6750529	C	T	0.0569701	0.0127423	16607	7.78761e-06	19.9869	0.00120222
genus	Ruminococcus1	rs7117576	A	G	0.0829505	0.0170891	16606	1.21003e-06	23.5584	0.00141683
genus	Ruminococcus1	rs7583465	C	T	0.0527654	0.0112619	16588	2.7954e-06	21.9495	0.00132162
genus	Ruminococcus1	rs78572139	G	A	0.125038	0.0279411	11667	7.63966e-06	20.0226	0.00171352
genus	Ruminococcus1	rs78613526	G	A	0.167497	0.0367639	7266	5.21354e-06	20.7515	0.00284862
genus	Ruminococcus2	rs12406309	A	C	-0.063193	0.0142275	15339	8.92953e-06	19.7252	0.00128447
genus	Ruminococcus2	rs1819812	G	T	0.0842356	0.0184893	14868	5.21611e-06	20.7535	0.00139409
genus	Ruminococcus2	rs2368224	T	G	0.199648	0.0438453	3026	5.27729e-06	20.7202	0.00680529
genus	Ruminococcus2	rs2846589	G	T	0.0522093	0.0116382	14924	7.25572e-06	20.1219	0.00134666
genus	Ruminococcus2	rs2997412	A	G	-0.0568439	0.0122325	15336	3.36843e-06	21.5915	0.0014061
genus	Ruminococcus2	rs4400279	A	G	0.0546114	0.0120077	15333	5.4155e-06	20.6817	0.0013472
genus	Ruminococcus2	rs4799823	C	T	0.0837001	0.0182263	14650	4.38424e-06	21.0862	0.00143746
genus	Ruminococcus2	rs55707116	C	A	0.0865521	0.0189141	15336	4.73798e-06	20.9377	0.00136358
genus	Ruminococcus2	rs58681734	A	G	0.0723875	0.0160787	15338	6.72933e-06	20.266	0.00131972
genus	Ruminococcus2	rs61791565	T	C	-0.0523503	0.0117119	15319	7.82762e-06	19.9769	0.00130253
genus	Ruminococcus2	rs75140805	T	G	0.0836825	0.0176445	14249	2.10895e-06	22.49	0.00157609
genus	Ruminococcus2	rs7635831	G	A	0.0618344	0.0129031	14924	1.64957e-06	22.9622	0.00153645
genus	Ruminococcus2	rs78120384	A	G	-0.192815	0.0392045	6082	8.73449e-07	24.1807	0.00396134
genus	Sellimonas	rs113379006	T	C	-0.162759	0.0357025	3154	5.14587e-06	20.769	0.00654603
genus	Sellimonas	rs11711574	T	C	0.154142	0.0347249	3105	9.04035e-06	19.6915	0.00630593
genus	Sellimonas	rs13417181	T	C	0.166509	0.0337521	3047	8.08531e-07	24.3214	0.00792405
genus	Sellimonas	rs2016057	A	C	-0.125878	0.0256153	3154	8.91684e-07	24.1336	0.00759841
genus	Sellimonas	rs2187447	A	C	0.243457	0.0527695	3028	3.9577e-06	21.2712	0.0069804
genus	Sellimonas	rs2371572	C	A	-0.127349	0.0250862	3154	3.84559e-07	25.754	0.00810446
genus	Sellimonas	rs41816	A	G	0.132201	0.0291087	3154	5.58194e-06	20.6134	0.00649729
genus	Sellimonas	rs4600608	A	G	-0.137152	0.0301702	3095	5.46909e-06	20.6522	0.00663279
genus	Sellimonas	rs553697	T	C	-0.153767	0.0339099	3047	5.7717e-06	20.549	0.00670319
genus	Sellimonas	rs56203279	T	C	-0.124045	0.0269115	3154	4.03894e-06	21.2328	0.00669122
genus	Senegalimassilia	rs10036909	C	T	0.185519	0.0400881	4996	3.69584e-06	21.4079	0.00426843
genus	Senegalimassilia	rs10221578	G	A	0.0775955	0.0171053	6923	5.72416e-06	20.5723	0.00296364
genus	Senegalimassilia	rs11787826	C	A	0.081327	0.0171154	6923	2.0173e-06	22.572	0.00325077
genus	Senegalimassilia	rs1990708	A	C	-0.109619	0.0247785	6923	9.69028e-06	19.5659	0.00281906
genus	Senegalimassilia	rs2017373	C	T	0.0782258	0.0176841	6923	9.71087e-06	19.5618	0.00281848
genus	Senegalimassilia	rs7225245	G	A	0.079173	0.0170421	6923	3.38875e-06	21.5766	0.00310786
genus	Slackia	rs1006200	G	A	-0.090267	0.0203797	6063	9.45538e-06	19.6119	0.00322532
genus	Slackia	rs10409783	A	G	0.0950828	0.0211239	5941	6.75748e-06	20.2539	0.00339873
genus	Slackia	rs12440440	A	G	0.0901934	0.0190582	6063	2.2176e-06	22.3893	0.00368039
genus	Slackia	rs16894137	C	T	-0.122792	0.0263047	6063	3.04039e-06	21.7837	0.00358121
genus	Slackia	rs35156985	T	C	-0.155709	0.0348085	5965	7.702e-06	20.0037	0.00334343
genus	Slackia	rs4492265	A	G	-0.0905757	0.0191658	6063	2.29108e-06	22.3267	0.00367014
genus	Slackia	rs6133228	A	G	-0.0823044	0.0186068	6021	9.71841e-06	19.5595	0.0032391
genus	Slackia	rs7710333	C	T	0.144464	0.032042	5840	6.52673e-06	20.3202	0.00346861
genus	Slackia	rs8901	C	T	0.0934594	0.0186813	6063	5.64943e-07	25.0201	0.00411107
genus	Streptococcus	rs10028567	C	T	-0.0921167	0.0191881	16311	1.58101e-06	23.044	0.00141097
genus	Streptococcus	rs10448310	A	G	-0.0517935	0.0111324	16384	3.27908e-06	21.6433	0.00131942
genus	Streptococcus	rs11110281	T	C	-0.137519	0.0227398	15120	1.47116e-09	36.5673	0.00241296
genus	Streptococcus	rs11720390	G	A	0.107024	0.0228121	15220	2.71167e-06	22.0076	0.00144407
genus	Streptococcus	rs17708276	A	G	-0.0793955	0.0170628	16278	3.26905e-06	21.6491	0.00132836
genus	Streptococcus	rs1918540	G	A	0.059639	0.0128148	16373	3.25691e-06	21.6563	0.0013211
genus	Streptococcus	rs2561144	G	T	-0.0760255	0.0171359	16387	9.13784e-06	19.6813	0.00119974
genus	Streptococcus	rs60486012	G	A	-0.0907548	0.0199729	15940	5.5224e-06	20.6444	0.00129362
genus	Streptococcus	rs6806351	T	C	-0.0633829	0.0136647	15973	3.51076e-06	21.5123	0.00134515
genus	Streptococcus	rs71481756	T	G	0.0931048	0.0207949	14526	7.55982e-06	20.0433	0.00137811
genus	Streptococcus	rs72739637	A	G	0.0959942	0.0193213	14920	6.75359e-07	24.6809	0.0016517
genus	Streptococcus	rs7916711	A	G	0.102891	0.0217362	15294	2.20555e-06	22.4042	0.00146295
genus	Streptococcus	rs957755	T	G	-0.0697379	0.0143725	16387	1.22112e-06	23.5408	0.00143467
genus	Streptococcus	rs9903102	C	A	-0.0709483	0.0155275	16384	4.89574e-06	20.8751	0.00127265
genus	Subdoligranulum	rs11841695	C	T	0.0789122	0.0178379	17590	9.69603e-06	19.5682	0.00111135
genus	Subdoligranulum	rs1667315	G	A	0.0485017	0.0107452	17586	6.36767e-06	20.3721	0.00115722
genus	Subdoligranulum	rs2114677	C	T	-0.104176	0.0230829	15566	6.38737e-06	20.3659	0.00130681
genus	Subdoligranulum	rs2171249	C	T	0.106744	0.0233213	14679	4.7147e-06	20.947	0.00142516
genus	Subdoligranulum	rs35940633	G	A	-0.0511008	0.011001	17582	3.39919e-06	21.5745	0.00122571
genus	Subdoligranulum	rs3761728	T	G	-0.0543458	0.0118866	17570	4.8305e-06	20.901	0.0011883
genus	Subdoligranulum	rs4347804	A	G	0.166063	0.0357483	4312	3.39515e-06	21.5692	0.00497953
genus	Subdoligranulum	rs56273211	T	C	-0.0477035	0.0107913	17591	9.84428e-06	19.5392	0.00110964
genus	Subdoligranulum	rs6555306	T	C	-0.0740777	0.0155463	17591	1.88877e-06	22.7024	0.00128905
genus	Subdoligranulum	rs75158211	T	C	-0.072343	0.015933	17165	5.61368e-06	20.6132	0.00119958
genus	Subdoligranulum	rs76528319	G	T	-0.143279	0.0310662	8468	3.98742e-06	21.2659	0.00250562
genus	Sutterella	rs1145877	A	G	-0.073548	0.0162413	13251	5.94186e-06	20.5037	0.00154518
genus	Sutterella	rs11591622	T	G	-0.0688382	0.0151375	12604	5.42792e-06	20.6767	0.00163806
genus	Sutterella	rs13173038	A	G	-0.0718076	0.0151627	13245	2.18189e-06	22.4245	0.00169044
genus	Sutterella	rs143438747	T	C	-0.145793	0.0306867	9368	2.02408e-06	22.5672	0.00240369
genus	Sutterella	rs2050185	G	A	0.0575138	0.0128766	13243	7.94997e-06	19.9468	0.00150418
genus	Sutterella	rs2321387	G	A	-0.0592876	0.0124509	13252	1.91964e-06	22.6704	0.00170805
genus	Sutterella	rs2613606	C	T	-0.0556794	0.0124117	13249	7.25651e-06	20.1214	0.00151663
genus	Sutterella	rs35716880	T	C	-0.105812	0.0238842	13168	9.41403e-06	19.6238	0.00148827
genus	Sutterella	rs607327	C	T	0.0578334	0.0129053	13251	7.41629e-06	20.0797	0.00151327
genus	Sutterella	rs62501473	G	A	0.0694233	0.0149416	12762	3.37955e-06	21.5846	0.00168873
genus	Sutterella	rs7499539	A	G	0.0617478	0.0130998	13254	2.43342e-06	22.215	0.00167354
genus	Sutterella	rs7638039	T	C	0.0645624	0.0143887	13236	7.22214e-06	20.1304	0.0015188
genus	Sutterella	rs9350083	T	G	-0.0593069	0.0133929	13254	9.50145e-06	19.6062	0.0014773
genus	Terrisporobacter	rs1883097	C	T	0.226399	0.0454642	4417	6.36768e-07	24.7864	0.00558278
genus	Terrisporobacter	rs2872237	C	A	-0.0814505	0.0175943	6632	3.66789e-06	21.4246	0.00322105
genus	Terrisporobacter	rs58405430	G	T	0.134617	0.0301177	6176	7.83304e-06	19.9717	0.00322438
genus	Terrisporobacter	rs7184125	T	C	0.091256	0.0205493	6232	8.96143e-06	19.7146	0.00315448
genus	Terrisporobacter	rs7812756	C	T	0.11976	0.0269081	6232	8.55906e-06	19.8024	0.00316848
genus	Turicibacter	rs11054680	T	C	-0.104751	0.0226997	8928	3.93774e-06	21.2901	0.00237951
genus	Turicibacter	rs11666533	C	T	-0.111689	0.0248436	8256	6.93459e-06	20.2063	0.00244208
genus	Turicibacter	rs11929602	C	T	-0.0842564	0.0189152	8720	8.41152e-06	19.8374	0.00227029
genus	Turicibacter	rs12603364	T	C	0.110861	0.0225598	8923	8.91992e-07	24.1428	0.00269898
genus	Turicibacter	rs149744580	A	G	0.169883	0.0315478	8459	7.24754e-08	28.9905	0.00341628
genus	Turicibacter	rs2834977	T	C	-0.0959995	0.0208261	8946	4.03489e-06	21.2435	0.00236953
genus	Turicibacter	rs2952020	G	A	-0.0759019	0.0165764	8949	4.67383e-06	20.9618	0.00233741
genus	Turicibacter	rs4869133	G	A	0.131186	0.027197	8256	1.41021e-06	23.2611	0.00281024
genus	Turicibacter	rs55756211	T	C	-0.115115	0.0240708	8941	1.73244e-06	22.8659	0.00255147
genus	Turicibacter	rs7199484	G	A	-0.0731428	0.0160172	8948	4.95871e-06	20.8485	0.00232507
genus	Turicibacter	rs9508664	A	G	0.0864174	0.0194481	8926	8.85131e-06	19.7401	0.00220715
genus	Tyzzerella3	rs10463669	C	A	-0.0901062	0.0200715	5394	7.14679e-06	20.1461	0.00372238
genus	Tyzzerella3	rs10898797	C	T	0.12238	0.0274683	5387	8.37625e-06	19.8426	0.00367127
genus	Tyzzerella3	rs112102233	A	G	-0.216348	0.0477575	3857	5.89435e-06	20.5116	0.00529261
genus	Tyzzerella3	rs1232220	G	T	-0.143869	0.031828	5000	6.17794e-06	20.4241	0.00406982
genus	Tyzzerella3	rs17706273	T	C	-0.140368	0.0274708	5395	3.22618e-07	26.0997	0.00481624
genus	Tyzzerella3	rs191093	G	A	0.159008	0.0353306	4621	6.77676e-06	20.2465	0.00436417
genus	Tyzzerella3	rs2144925	A	G	-0.124641	0.0281551	5368	9.55738e-06	19.5906	0.0036376
genus	Tyzzerella3	rs4904512	T	C	-0.117151	0.0250306	5396	2.86433e-06	21.8972	0.00404314
genus	Tyzzerella3	rs57025483	C	A	-0.0894859	0.0201366	5391	8.8323e-06	19.7413	0.0036499
genus	Tyzzerella3	rs5759580	A	G	-0.0960307	0.0215098	5396	8.02515e-06	19.9245	0.00368023
genus	Tyzzerella3	rs67476743	T	G	0.132164	0.022208	4948	2.66216e-09	35.4022	0.00710688
genus	Tyzzerella3	rs6920448	C	T	-0.141081	0.0305446	5010	3.85884e-06	21.3252	0.00424017
genus	Tyzzerella3	rs7019909	T	C	0.144156	0.0301626	5396	1.7593e-06	22.833	0.00421519
genus	Tyzzerella3	rs7333521	T	C	-0.207191	0.0453121	4335	4.81834e-06	20.8985	0.00479996
genus	Tyzzerella3	rs75091807	G	T	-0.184966	0.0383029	4621	1.37194e-06	23.3095	0.0050211
genus	Tyzzerella3	rs7561370	T	C	0.131341	0.0286292	5396	4.48253e-06	21.0388	0.00388525
genus	Veillonella	rs10981640	A	C	0.0824124	0.0185913	9291	9.2991e-06	19.646	0.00211051
genus	Veillonella	rs11141494	G	A	-0.0783421	0.0174393	9291	7.04623e-06	20.1763	0.00216736
genus	Veillonella	rs147857104	C	A	0.190655	0.0426899	4779	7.96815e-06	19.9371	0.00415622
genus	Veillonella	rs1882878	A	G	-0.0768966	0.0163908	9282	2.7129e-06	22.0049	0.0023656
genus	Veillonella	rs2013594	T	C	-0.0720698	0.0155153	9283	3.39954e-06	21.5721	0.00231894
genus	Veillonella	rs203802	C	T	-0.0661344	0.0149606	8999	9.84396e-06	19.5371	0.00216681
genus	Veillonella	rs55807413	A	G	0.107329	0.0237633	8610	6.28424e-06	20.3949	0.00236369
genus	Veillonella	rs62376424	C	T	-0.0762216	0.0163499	8999	3.1331e-06	21.7284	0.00240926
genus	Veillonella	rs6656807	A	G	0.0703062	0.0153954	8999	4.95449e-06	20.8502	0.0023121
genus	Veillonella	rs742016	A	G	-0.0688571	0.0149769	9279	4.27489e-06	21.1329	0.00227281
genus	Victivallis	rs11899949	G	A	0.130568	0.0276239	3258	2.2828e-06	22.3273	0.00681057
genus	Victivallis	rs173120	T	C	0.13381	0.0290127	3263	3.98608e-06	21.2585	0.00647679
genus	Victivallis	rs1882775	A	G	-0.13827	0.031273	3258	9.80639e-06	19.5368	0.00596445
genus	Victivallis	rs2546432	T	C	-0.110803	0.0249655	3266	9.06916e-06	19.686	0.0059951
genus	Victivallis	rs4764863	G	A	0.121561	0.0246058	3266	7.79946e-07	24.3918	0.00741755
genus	Victivallis	rs4895919	T	C	-0.116918	0.0247515	3254	2.31656e-06	22.2991	0.00681034
genus	Victivallis	rs56349194	A	G	-0.158501	0.0315231	3266	4.95363e-07	25.2663	0.00768144
genus	Victivallis	rs911666	T	C	-0.118576	0.0263146	3267	6.60348e-06	20.2924	0.00617673
order	Actinomycetales	rs288829	C	T	0.0763096	0.0171133	7643	8.23123e-06	19.8782	0.00259477
order	Actinomycetales	rs2889192	G	T	0.0884052	0.0194997	7711	5.79669e-06	20.5489	0.00265848
order	Actinomycetales	rs34583783	G	T	0.123688	0.0264254	7711	2.85975e-06	21.9027	0.00283314
order	Actinomycetales	rs35011108	A	G	0.241546	0.0503803	3630	1.63121e-06	22.9741	0.00629259
order	Actinomycetales	rs4073240	G	A	0.074973	0.0164672	7711	5.29178e-06	20.7233	0.00268099
order	Actinomycetales	rs58484246	T	C	0.075828	0.0168997	7711	7.22505e-06	20.1275	0.00260411
order	Bacillales	rs10233278	T	C	-0.116319	0.0248527	3239	2.86432e-06	21.8918	0.00671757
order	Bacillales	rs10410917	C	T	-0.11471	0.0250025	3239	4.47612e-06	21.0363	0.00645675
order	Bacillales	rs11034576	A	G	0.205765	0.0453311	3076	5.64821e-06	20.5905	0.0066537
order	Bacillales	rs11207728	G	A	-0.14455	0.0316912	3239	5.08585e-06	20.7918	0.00638219
order	Bacillales	rs11844714	A	G	-0.143245	0.0320272	3239	7.72681e-06	19.992	0.00613816
order	Bacillales	rs1287018	G	A	0.141125	0.0319309	3207	9.88373e-06	19.5216	0.0060541
order	Bacillales	rs1450322	A	G	0.231542	0.0514363	3037	6.74634e-06	20.2505	0.0066281
order	Bacillales	rs4617108	A	G	0.248861	0.0525929	3018	2.22499e-06	22.3754	0.00736427
order	Bacillales	rs4932192	C	A	-0.144832	0.0327544	3034	9.79076e-06	19.5389	0.00640298
order	Bacillales	rs62640857	A	G	0.148238	0.0326455	3235	5.60341e-06	20.6064	0.00633339
order	Bacillales	rs74420793	A	G	-0.164413	0.0353763	3077	3.35911e-06	21.5856	0.00697078
order	Bacillales	rs7611581	T	G	-0.109927	0.0247759	3239	9.12909e-06	19.6734	0.00604094
order	Bacteroidales	rs111845179	T	C	0.102648	0.0213843	16393	1.58545e-06	23.0386	0.00140359
order	Bacteroidales	rs12938514	A	G	-0.199979	0.0416024	3350	1.53276e-06	23.0926	0.0068502
order	Bacteroidales	rs13291434	T	C	0.0694656	0.0149789	17400	3.52569e-06	21.5044	0.0012345
order	Bacteroidales	rs1505366	T	G	-0.107337	0.0241244	11853	8.61467e-06	19.793	0.00166737
order	Bacteroidales	rs17343978	A	C	-0.0552057	0.0120278	18334	4.43558e-06	21.0645	0.00114773
order	Bacteroidales	rs2032750	T	C	-0.0508393	0.0106807	17853	1.93683e-06	22.6542	0.00126746
order	Bacteroidales	rs4916508	G	A	-0.0466729	0.0105312	18324	9.34266e-06	19.6392	0.00107074
order	Bacteroidales	rs55773148	G	A	-0.121514	0.0236759	11349	2.8611e-07	26.3366	0.00231565
order	Bacteroidales	rs62575403	C	T	0.140055	0.0311128	9668	6.74706e-06	20.2595	0.00209157
order	Bacteroidales	rs6586324	T	C	0.0468251	0.0105442	18331	8.96093e-06	19.7189	0.00107467
order	Bacteroidales	rs72706335	T	C	-0.22241	0.0493458	3819	6.56994e-06	20.3039	0.00529119
order	Bacteroidales	rs73846128	A	G	-0.0648523	0.013349	18334	1.18451e-06	23.5996	0.00128569
order	Bacteroidales	rs929878	C	T	-0.0548532	0.012153	18334	6.37455e-06	20.3701	0.00110994
order	Bifidobacteriales	rs13020688	G	A	0.0584045	0.0122081	14795	1.71788e-06	22.8841	0.00154457
order	Bifidobacteriales	rs182549	C	T	0.11707	0.0126703	14915	2.47237e-20	85.3602	0.0056913
order	Bifidobacteriales	rs4957061	T	C	0.0569873	0.0116907	14795	1.09047e-06	23.7582	0.00160347
order	Bifidobacteriales	rs540489	T	G	-0.0632518	0.013817	14688	4.69794e-06	20.9538	0.00142475
order	Bifidobacteriales	rs55888705	A	G	0.053673	0.0120586	14914	8.54695e-06	19.8088	0.00132662
order	Bifidobacteriales	rs6899771	A	G	-0.0914312	0.0202604	14150	6.39735e-06	20.3626	0.00143719
order	Bifidobacteriales	rs7174549	C	T	0.0551726	0.0124655	14915	9.59801e-06	19.5872	0.00131171
order	Bifidobacteriales	rs7322849	T	C	0.110676	0.0200996	14915	3.66295e-08	30.3161	0.00202874
order	Bifidobacteriales	rs73797465	T	G	-0.0942612	0.0208421	14795	6.10764e-06	20.4514	0.0013806
order	Bifidobacteriales	rs7971116	G	A	0.0531552	0.0118904	14915	7.80609e-06	19.9821	0.00133812
order	Bifidobacteriales	rs857444	C	T	0.0553965	0.0120669	14914	4.41617e-06	21.0723	0.00141112
order	Burkholderiales	rs1511453	A	G	0.0910999	0.0199479	17032	4.95024e-06	20.854	0.00122305
order	Burkholderiales	rs1928341	A	G	0.0507782	0.0110587	17096	4.39649e-06	21.0812	0.00123174
order	Burkholderiales	rs2321387	G	A	-0.0508514	0.0109588	17095	3.47992e-06	21.5294	0.00125796
order	Burkholderiales	rs2613606	C	T	-0.0499561	0.0109264	17092	4.82943e-06	20.9013	0.00122152
order	Burkholderiales	rs320161	A	G	0.0561987	0.0126397	16981	8.73978e-06	19.7665	0.00116282
order	Burkholderiales	rs4033856	C	T	0.0833446	0.0167489	15897	6.4872e-07	24.7586	0.00155521
order	Burkholderiales	rs6087811	T	G	-0.101587	0.0198817	16135	3.22898e-07	26.1044	0.00161546
order	Burkholderiales	rs62191117	A	G	0.0679995	0.0132471	16975	2.84893e-07	26.3464	0.00154985
order	Burkholderiales	rs62395635	T	C	0.109911	0.0236375	15062	3.32163e-06	21.6183	0.00143342
order	Burkholderiales	rs7638039	T	C	0.0580987	0.012673	17078	4.55217e-06	21.0146	0.00122914
order	Burkholderiales	rs9964679	A	G	0.052509	0.011504	17097	5.00849e-06	20.8316	0.0012171
order	Clostridiales	rs10774377	A	G	0.0523003	0.0113859	18330	4.36047e-06	21.0972	0.00114977
order	Clostridiales	rs13105690	T	C	-0.0527441	0.011818	18340	8.08121e-06	19.9164	0.00108489
order	Clostridiales	rs13179700	T	C	0.0510953	0.0109569	18338	3.11173e-06	21.744	0.00118446
order	Clostridiales	rs2273429	A	G	-0.0726191	0.0153105	18337	2.10488e-06	22.4944	0.00122535
order	Clostridiales	rs6126494	G	T	-0.0967501	0.0211699	17405	4.87319e-06	20.8841	0.00119859
order	Clostridiales	rs6814436	T	C	0.0741858	0.0150814	18336	8.69746e-07	24.1942	0.0013179
order	Clostridiales	rs6815608	T	C	0.104089	0.0210883	16731	7.97965e-07	24.3598	0.00145403
order	Clostridiales	rs7240828	T	C	-0.0512446	0.0114295	17859	7.34196e-06	20.0998	0.00112433
order	Clostridiales	rs72738886	T	C	0.0865333	0.0190392	16934	5.49338e-06	20.6546	0.00121837
order	Clostridiales	rs72915163	T	C	-0.0580246	0.0120558	18317	1.48669e-06	23.1626	0.00126308
order	Clostridiales	rs76767978	G	A	0.0699806	0.0156318	18329	7.57706e-06	20.0395	0.00109225
order	Coriobacteriales	rs11073596	T	G	0.0510212	0.0114339	17527	8.10966e-06	19.9096	0.00113478
order	Coriobacteriales	rs11250875	T	C	0.06075	0.0130939	17690	3.49139e-06	21.5232	0.00121534
order	Coriobacteriales	rs12974142	G	A	0.0789796	0.0177205	17413	8.3127e-06	19.8623	0.00113949
order	Coriobacteriales	rs13307134	C	T	0.0565686	0.0126265	17527	7.45877e-06	20.0695	0.00114388
order	Coriobacteriales	rs1397793	G	A	-0.0498855	0.0112446	17527	9.14851e-06	19.6792	0.00112166
order	Coriobacteriales	rs1816223	A	G	-0.0586265	0.0129006	17688	5.50697e-06	20.65	0.00116623
order	Coriobacteriales	rs240104	T	C	-0.0603429	0.0126849	17577	1.96432e-06	22.6271	0.0012858
order	Coriobacteriales	rs2442778	G	A	-0.116408	0.0258545	13472	6.71785e-06	20.2689	0.00150249
order	Coriobacteriales	rs3025411	A	G	0.0926543	0.0209468	15671	9.71963e-06	19.5632	0.00124698
order	Coriobacteriales	rs34739816	G	T	0.0965017	0.0207666	16593	3.36847e-06	21.5917	0.00129972
order	Coriobacteriales	rs67075313	C	T	0.0638621	0.0142439	16822	7.34337e-06	20.0992	0.00119354
order	Coriobacteriales	rs719099	A	G	0.0778402	0.0155815	17687	5.86301e-07	24.954	0.00140904
order	Coriobacteriales	rs74236219	G	A	-0.104632	0.0234423	14752	8.06787e-06	19.919	0.00134862
order	Coriobacteriales	rs8010111	G	A	-0.103377	0.0229286	15996	6.52454e-06	20.3253	0.00126919
order	Desulfovibrionales	rs112381107	C	T	0.21009	0.0456974	4455	4.27747e-06	21.1268	0.004722
order	Desulfovibrionales	rs11599763	T	C	-0.0554862	0.0117486	15144	2.32646e-06	22.3017	0.00147067
order	Desulfovibrionales	rs17791387	A	G	-0.0727501	0.0154369	15047	2.44424e-06	22.2068	0.00147385
order	Desulfovibrionales	rs186073	T	C	0.0529219	0.0118542	14841	8.02894e-06	19.9283	0.00134117
order	Desulfovibrionales	rs2692012	A	G	0.112244	0.0253553	13082	9.5622e-06	19.5939	0.00149577
order	Desulfovibrionales	rs2838334	G	A	0.0569024	0.0124223	15144	4.63523e-06	20.9796	0.00138361
order	Desulfovibrionales	rs3935584	C	T	-0.0524466	0.0115749	15142	5.86846e-06	20.5279	0.00135404
order	Desulfovibrionales	rs4506934	C	T	-0.0953383	0.0201367	15037	2.19535e-06	22.413	0.00148851
order	Desulfovibrionales	rs55744759	A	G	-0.0773942	0.0170877	15144	5.91947e-06	20.5114	0.00135277
order	Desulfovibrionales	rs58601575	G	T	0.0757961	0.017093	15143	9.23599e-06	19.6607	0.00129682
order	Desulfovibrionales	rs6058181	C	T	0.0836765	0.0166098	15076	4.70959e-07	25.3759	0.00168059
order	Desulfovibrionales	rs62020470	A	G	-0.0573633	0.0129462	15144	9.38399e-06	19.6303	0.00129474
order	Desulfovibrionales	rs75756239	T	C	0.115554	0.0260814	13229	9.40147e-06	19.6264	0.00148161
order	Desulfovibrionales	rs7936267	A	G	-0.0557963	0.0123302	15138	6.03428e-06	20.4746	0.00135088
order	Desulfovibrionales	rs9928243	C	A	-0.0544713	0.0117811	15143	3.77094e-06	21.3751	0.00140974
order	Enterobacteriales	rs35673018	G	A	0.0899642	0.0202934	13326	9.28585e-06	19.65	0.00147261
order	Enterobacteriales	rs504442	T	G	0.084159	0.0189479	13578	8.92906e-06	19.7249	0.00145082
order	Enterobacteriales	rs6092361	A	G	0.060255	0.0129095	13518	3.04883e-06	21.7824	0.001609
order	Enterobacteriales	rs78143293	A	G	-0.0848521	0.0170415	13572	6.38673e-07	24.7882	0.00182336
order	Enterobacteriales	rs79757635	C	A	0.0758597	0.0171286	13419	9.4741e-06	19.6117	0.00145957
order	Erysipelotrichales	rs10781552	C	T	-0.0552212	0.0116074	17789	1.96096e-06	22.6304	0.00127068
order	Erysipelotrichales	rs17530232	A	G	0.10305	0.0224648	16622	4.49263e-06	21.0397	0.00126433
order	Erysipelotrichales	rs1884466	C	T	-0.0475363	0.0106939	18205	8.78103e-06	19.7576	0.00108423
order	Erysipelotrichales	rs2300774	G	A	0.0524152	0.0106784	18216	9.17592e-07	24.0911	0.00132092
order	Erysipelotrichales	rs290833	T	G	-0.0497374	0.0111376	17789	7.9808e-06	19.9402	0.0011198
order	Erysipelotrichales	rs35161940	T	C	-0.0806041	0.0167641	18213	1.52343e-06	23.1157	0.00126771
order	Erysipelotrichales	rs4078432	C	T	-0.0608929	0.0133764	17789	5.30679e-06	20.7209	0.00116359
order	Erysipelotrichales	rs62504403	C	T	0.0681159	0.0127883	16981	1.00175e-07	28.3673	0.00166794
order	Erysipelotrichales	rs62535711	T	C	0.102312	0.0230364	15172	8.94059e-06	19.7228	0.00129843
order	Erysipelotrichales	rs7234058	T	C	-0.0945759	0.0194091	16874	1.10047e-06	23.741	0.00140515
order	Erysipelotrichales	rs8003149	C	T	0.0538798	0.0116888	18213	4.03592e-06	21.2454	0.00116526
order	Erysipelotrichales	rs921306	T	C	0.0493866	0.0109127	17789	6.02189e-06	20.4789	0.00115002
order	Gastranaerophilales	rs11150282	T	C	0.098235	0.0197127	5864	6.24938e-07	24.8253	0.00421709
order	Gastranaerophilales	rs113884518	T	C	-0.20591	0.0455376	4434	6.1329e-06	20.437	0.00459008
order	Gastranaerophilales	rs28678345	T	C	0.213083	0.0471377	4315	6.17118e-06	20.4249	0.00471334
order	Gastranaerophilales	rs367480	G	A	-0.0841649	0.0185948	5878	6.00358e-06	20.4801	0.00347327
order	Gastranaerophilales	rs4129395	G	A	0.0904264	0.0185253	5878	1.05426e-06	23.8183	0.00403713
order	Gastranaerophilales	rs789069	A	C	-0.10413	0.0234459	5870	8.94255e-06	19.7182	0.00334905
order	Gastranaerophilales	rs79790072	T	C	0.226103	0.0488017	4104	3.60246e-06	21.4551	0.00520318
order	Gastranaerophilales	rs8028558	A	G	0.08346	0.0188504	5875	9.53359e-06	19.596	0.00332553
order	Gastranaerophilales	rs9864379	T	C	-0.160521	0.0292752	5768	4.1774e-08	30.0549	0.0051854
order	Lactobacillales	rs11110282	A	G	-0.10239	0.0217849	15956	2.60125e-06	22.0875	0.00138254
order	Lactobacillales	rs11627423	C	A	0.0499263	0.0109744	17275	5.38148e-06	20.6941	0.00119663
order	Lactobacillales	rs11730038	G	A	-0.0605384	0.0129052	17295	2.71877e-06	22.0029	0.00127074
order	Lactobacillales	rs12797734	T	C	0.0571279	0.0127113	16820	6.98106e-06	20.196	0.00119942
order	Lactobacillales	rs2370083	G	T	-0.08054	0.0180992	17183	8.59016e-06	19.7995	0.00115108
[truncated: 215 more rows]
